# Supplementary material for: Genetic and Proteomic Evidence for Roles of Drosophila SUMO in Cell Cycle Control, Ras Signaling, and Early Pattern Formation
Source: PLoS One. 2009 Jun 16;4(6):e5905. doi: 10.1371/journal.pone.0005905 (PMC2692000; doi:10.1371/journal.pone.0005905)
Supplement: Table S1 — SUMO conjugates identified in two-step purification under denaturing conditions (0.05 MB XLS) [file pone.0005905.s001.xls]

## Sheet: Table S1
Table S1. SUMO conjugates identified in two-step purification under denaturing conditions.
Gene ID	Gene Symbol	Gene Name	Protein ID	Protein Name	tagged SUMO**	Ore-R**	1-step	ctrl 1-step
CG10045	GstD1*	Glutathione S transferase D1	P20432	Glutathione S-transferase 1-1	1		7 (9)	4
CG10223	Top2*	Topoisomerase 2	P15348	DNA topoisomerase 2	1		13 (18)
CG10231	Pde11	Phosphodiesterase 11	Q9VJ79	Phosphodiesterase 11	2
CG1034	bcd	bicoid	P09081	Homeotic protein bicoid	3
CG10377	Hrb27C*	Heterogeneous nuclear ribonucleoprotein at 27C	P48809	Heterogeneous nuclear ribonucleoprotein 27C	3		2 (4)
CG10484	Dox-A2*	Diphenol oxidase A2 (26S proteasome regulatory subunit 3)	P25161	Probable 26S proteasome non-ATPase regulatory subunit 3	14		17
CG10498	cdc2c*	cdc2c	P23573	Cell division control protein 2 cognate	2		2
CG10506	Aats-gln*	Glutaminyl-tRNA synthetase (QRS)	Q9Y105	Probable glutaminyl-tRNA synthetase	1		8
CG10701	Moe	Moesin	P46150	Moesin/ezrin/radixin homolog 1	11
CG10719	brat	brain tumor	Q8MQJ9	Brain tumor protein	5 (7)
CG10728	vls	valois	Q9VIP8	Protein valois	4
CG11064	RfaBp	Retinoid- and fatty-acid binding protein	Q9V496	Apolipophorins precursor	25 (34)
CG11129	Yp3*	Yolk protein 3	P06607	Vitellogenin-3 precursor	11 (22)	2	20 (60)	18 (37)
CG11181	cup*	cup	Q9VMA3	Cup	14 (22)		4
CG11276	RpS4*	Ribosomal protein S4	P41042	40S ribosomal protein S4	3		13 (18)
CG11624	Ubi-p63E*	Ubiquitin-63E (Ubiquitin)	P68198	Ubiquitin	7 (67)		8 (94)	3 (7)
CG11798	chn	charlatan	Q7YU81	Protein charlatan	1
CG11888	Rpn2*	Rpn2 (26S proteasome regulatory subunit 1)	Q9V3P6	26S proteasome non-ATPase regulatory subunit 1	6		14
CG11901	Ef1g*	Ef1g	Q9NJH0	Elongation factor 1-g	11		13 (16)	10
CG11987	tgo	tango (dARNT)	O15945	Aryl hydrocarbon receptor nuclear translocator homolog	7
CG12051	Act42A*	Actin 42A	P02572	Actin-42A	15		12
CG12052	lola*	longitudinals lacking	P42283	Longitudinals lacking protein, isoform G	13 (32)		7 (8)
CG12225	Spt6	Spt6	Q9W420	Transcription elongation factor SPT6	2 (3)
CG12306	polo*	polo	P52304	Serine/threonine-protein kinase polo	5		10
CG1242	Hsp83*	Heat shock protein 83	P02828	Heat shock protein 83	19 (25)		18 (21)	21
CG1263	RpL8*	Ribosomal protein L8	Q9V3G1	60S ribosomal protein L8	1 (2)		2 (3)
CG13281	Cas*	CAS/CSE1 segregation protein (Importin-a re-exporter)	Q9XZU1	Importin-a re-exporter	3		9
CG13387	emb*	embargoed (Exportin-1)	Q9TVM2	Exportin-1	1		1
CG1372	yl*	yolkless	P98163	Putative vitellogenin receptor	20 (26)		2	11 (16)
CG1391	sol	small optic lobes	P27398	Calpain D	2
CG14206	RpS10b	Ribosomal protein S10b	Q9VWG3	40S ribosomal protein S10b	1
CG1453	Klp10A*	Klp10A	Q960Z0	Kinesin-like protein Klp10A	8 (13)		4
CG14792	sta*	stubarista (40S ribosomal protein SA)	P38979	40S ribosomal protein SA	6 (8)		9 (19)	8 (10)
CG1490	Usp7	ubiquitin-specific protease 7	Q9VYQ8	Ubiquitin carboxyl-terminal hydrolase 7	5
CG14999	RfC40*	Replication-factor-C 40kD subunit (RFC2)	P53034	Replication factor C subunit 2	1		2
CG15442	RpL27A*	Ribosomal protein L27A	P41092	60S ribosomal protein L27a	8 (26)	9 (23)	4 (6)
CG1633	Jafrac1*	thioredoxin peroxidase 1	Q9V3P0	Peroxiredoxin 1	4		9 (14)	3
CG1658	Doa	darkener of apricot (Serine/threonine-protein kinase Doa)	P49762	Serine/threonine-protein kinase Doa	1
CG16784	pr	purple	P48611	6-pyruvoyl tetrahydrobiopterin synthase	1
CG16944	sesB*	stress-sensitive B	Q26365	ADP,ATP carrier protein	12 (17)	2	30 (57)	12 (22)
CG17246	Scs-fp*	Succinyl coenzyme A synthetase flavoprotein subunit	Q94523	Succinate dehydrogenase [ubiquinone] flavoprotein subunit	1		6
CG17291	Pp2A-29B*	Protein phosphatase 2A at 29B (PP2A 65kDa regulatory subunit)	P36179	Serine/threonine-protein phosphatase PP2A 65 kDa subunit	1		7 (12)
CG17369	Vha55*	Vacuolar H[+]-ATPase 55kD B subunit	P31409	Vacuolar ATP synthase subunit B	4		7 (10)
CG1759	cad	caudal	P09085	Homeotic protein caudal	2
CG17743	pho	pleiohomeotic	Q8ST83	Polycomb protein PHO	3
CG17870	14-3-3z*	14-3-3z (Leonardo protein)	P29310	14-3-3-protein z (Leonardo protein)	3		6
CG18069	CaMKII	Calcium/calmodulin-dependent protein kinase II	Q00168	Calcium/calmodulin-dependent protein kinase type II a chain	7 (8)
CG18582	mbt	mushroom bodies tiny	Q9VXE5	Serine/threonine-protein kinase PAK mbt	9
CG1873	Ef1a100E*	Elongation factor 1a100E	P05303	Elongation factor 1-a	3 (13)		1
CG1883	RpS7*	Ribosomal protein S7	Q9VA91	40S ribosomal protein S7	1		10 (20)	6
CG1913	aTub84B*	a-Tubulin at 84B	P06603	Tubulin a-1 chain	11 (13)	3	17 (23)	12
CG2033	RpS15Aa*	Ribosomal protein S15Aa	P48149	40S ribosomal protein S15a	3	1	5 (7)	4
CG2168	RpS3A*	Ribosomal protein S3A	P55830	40S ribosomal protein S3a	6 (7)		13 (35)
CG2210	awd*	abnormal wing discs	P08879	Nucleoside diphosphate kinase	5		1
CG2227	Gip	GIP-like	P36951	Transient receptor potential locus C protein precursor	5
CG2238	Ef2b*	Elongation factor 2b	P13060	Elongation factor 2	9 (14)		43 (66)	14
CG2252	fs(1)h	female sterile (1) homoeotic	P13709	Homeotic protein female sterile	2
CG2263	CG2263*	CG2263 (Probable phenylalanyl-tRNA synthetase a chain)	Q9W3J5	Probable phenylalanyl-tRNA synthetase a chain	2		5
CG2637	Fs(2)Ket*	Female sterile (2) Ketel (Importin b)	O18388	Importin subunit b	2		8
CG2707	fs(1)Ya	female sterile (1) Young arrest	P25028	Mitosis initiation protein fs(1)Ya	1
CG2827	Tal	Tal	Q9W1G0	Probable transaldolase	2
CG2867	Prat*	Phosphoribosylamidotransferase	Q27601	Amidophosphoribosyltransferase precursor	1		2
CG2922	exba	extra bases	Q9VNE2	Protein extra bases	6
CG2979	Yp2*	Yolk protein 2	P02844	Vitellogenin-2 precursor	4		2	4 (6)
CG2985	Yp1*	Yolk protein 1	P02843	Vitellogenin-1 precursor	3 (5)		6 (11)	5 (12)
CG30149	rig*	rigor mortis	Q86BY9	Protein rigor mortis	3		6
CG31196	14-3-3e*	14-3-3e	P92177	14-3-3 protein e	3 (4)		9 (15)	5
CG32134	btl	breathless (dFGF-R1)	Q09147	Protein breathless (dFGF-R1)	1
CG32491	mod(mdg4)	modifier of mdg4	Q86B87	Modifier of mdg4	1
CG32575	hang	hangover	Q9VXG1	Zinc finger protein hangover	14 (16)
CG3298	JhI-1	Juvenile hormone-inducible protein 1	Q8MKW7	Ribonuclease Z, mitochondrial precursor	2 (3)
CG3481	Adh*	Alcohol dehydrogenase	P00334	Alcohol dehydrogenase	2		6
CG3612	blw*	bellwether	P35381	ATP synthase subunit a, mitochondrial precursor	4		12	8
CG3724	Pgd	Phosphogluconate dehydrogenase	P41572	6-phosphogluconate dehydrogenase, decarboxylating	1
CG3762	Vha68-2*	Vha68-2	Q27331	Vacuolar ATP synthase catalytic subunit A isoform 2	3		17	11
CG3922	RpS17*	Ribosomal protein S17	P17704	40S ribosomal protein S17	2		5 (9)
CG3929	dx	deltex	Q23985	Protein deltex	2
CG3991	TppII	tripeptidyl-peptidase II	Q9V6K1	Tripeptidyl-peptidase 2	3 (4)
CG4027	Act5C*	Actin 5C	P10987	Actin-5C	15 (22)	7	11 (21)	9 (14)
CG4046	RpS16*	Ribosomal protein S16	Q9W237	40S ribosomal protein S16	4		11 (23)	4
CG4147	Hsc70-3*	Heat shock protein cognate 3	P29844	Heat shock 70 kDa protein cognate 3 precursor	4		10 (17)	6
CG4214	Syx5	Syntaxin 5	Q24509	Syntaxin-5 (Sed5 protein)	1
CG4236	Caf1*	Chromatin assembly factor 1 subunit	Q24572	Probable histone-binding protein Caf1	1		2
CG4254	tsr*	twinstar (Cofilin/actin depolymerizing factor)	P45594	Cofilin/actin-depolymerizing factor homolog	2		10 (20)	7
CG4264	Hsc70-4*	Heat shock protein cognate 4	P11147	Heat shock 70 kDa protein cognate 4	16 (23)		18 (34)	17
CG4268	Pitslre	Pitslre	Q9VPC0	PITSLRE	11
CG4464	RpS19*	Ribosomal protein S19	P39018	40S ribosomal protein S19a	1		4 (7)	2 (4)
CG4466	Hsp27*	Heat shock protein 27	P02518	Heat shock protein 27	12 (40)	5 (6)	8 (26)	6
CG4651	RpL13*	Ribosomal protein L13	P41126	60S ribosomal protein L13	3 (6)		7 (13)
CG4799	Pen*	Pendulin (Importin a)	P52295	Importin subunit a	3		7 (9)	1
CG4916	me31B*	maternal expression at 31B	P23128	Putative ATP-dependent RNA helicase me31b	5		12 (17)	4
CG5258	NHP2	NHP2	Q9V3U2	H/ACA ribonucleoprotein complex subunit 2-like protein	2
CG5263	smg	smaug	Q23972	Protein Smaug	5 (7)
CG5320	Gdh	Glutamate dehydrogenase	P54385	Glutamate dehydrogenase, mitochondrial precursor	3
CG5358	Art4	Arginine methyltransferase 4	Q9VH48	Probable histone-arginine methyltransferase CARMER	3
CG5371	RnrL*	Ribonucleoside diphosphate reductase large subunit	P48591	Ribonucleoside-diphosphate reductase large subunit	1		13 (15)	1
CG5378	Rpn7*	Rpn7 (26S proteasome regulatory subunit 6)	Q9V3G7	26S proteasome non-ATPase regulatory subunit 6	8		3
CG5394	Aats-glupro*	Glutamyl-prolyl-tRNA synthetase (EPRS)	P28668	Bifunctional aminoacyl-tRNA synthetase (EPRS)	18 (34)		90 (140)
CG5403	retn	retained	Q24573	Protein dead ringer (Protein retained)	7
CG5436	Hsp68*	Heat shock protein 68	O97125	Heat shock protein 68	2		4 (8)
CG5499	His2Av*	Histone H2A variant	P08985	Histone H2Av	1		3
CG5650	Pp1-87B*	Protein phosphatase 1 at 87B (PP12)	P12982	Serine/threonine-protein phosphatase a-2 isoform	2		3
CG5680	bsk	basket (kinase JNK)	P92208	Stress-activated protein kinase JNK	2
CG6025	Arf72A*	Arflike at 72A	P25160	GTP-binding ADP-ribosylation factor homolog 1 protein	1		3
CG6141	RpL9*	Ribosomal protein L9	P50882	60S ribosomal protein L9	1		6 (11)	2
CG6146	Top1	Topoisomerase 1	P30189	DNA topoisomerase 1	5
CG6354	Rb97D	Ribonuclear protein at 97D	Q02926	Ribonucleoprotein RB97D	1
CG6476	eIF-2g*	Eukaryotic initiation factor 2g	Q24208	Eukaryotic translation initiation factor 2 g	1		8 (11)
CG6667	dl	dorsal	P15330	Dorsal	6 (7)
CG6775	rg	rugose	Q9W4E2	Protein neurobeachin	1
CG6779	RpS3*	Ribosomal protein S3	Q06559	40S ribosomal protein S3	8 (9)		17 (28)	11
CG6806	Lsp2	Larval serum protein 2	Q24388	Larval serum protein 2 precursor	8
CG6850	Ugt	UDP-glucose-glycoprotein glucosyltransferase	Q09332	UDP-glucose:glycoprotein glucosyltransferase precursor	2
CG6875	asp	abnormal spindle	Q9VC45	Protein abnormal spindle	1
CG6904	CG6904*	CG6904 (glycogen [starch] synthase)	Q9VFC8	Putative glycogen [starch] synthase	4		7	1
CG7109	mts*	microtubule star (PP2A catalytic subunit)	P23696	Serine/threonine-protein phosphatase PP2A (Microtubule star)	1		5 (6)	1 (2)
CG7111	Rack1*	Receptor of activated protein kinase C 1	O18640	Guanine nucleotide-binding protein subunit b-like protein	17 (22)	8	15	10
CG7254	GlyP*	Glycogen phosphorylase	Q9XTL9	Glycogen phosphorylase	6		26 (31)	11
CG7269	Hel25E*	Helicase at 25E (RNA helicase WM6, UAP56)	Q27268	ATP-dependent RNA helicase WM6	1 (2)		8
CG7283	RpL10Ab*	Ribosomal protein L10Ab	Q9VTP4	60S ribosomal protein L10a-2	1 (2)		6
CG7415	DppIII*	Dipeptidyl aminopeptidase III	Q9VHR8	Dipeptidyl-peptidase 3	4		9
CG7467	osa	osa	Q8IN94	Trithorax group protein osa	2
CG7558	Arp66B*	Actin-related protein 66B (ARP3)	P32392	Actin-like protein 3 (ARP3)	1		1
CG7583	CtBP*	C-terminal Binding Protein	O46036	C-terminal-binding protein (dCtBP)	1 (3)		3 (6)
CG7610	ATPsyn-g*	ATP synthase-g chain	O01666	ATP synthase gamma chain, mitochondrial precursor	5		10	6
CG7770	CG7770*	CG7770 (Probable prefoldin subunit 6)	Q9VW56	Probable prefoldin subunit 6	3 (5)		3 (5)
CG7917	Nlp*	Nucleoplasmin (Chromatin decondensation protein 1)	Q27415	Chromatin decondensation protein 1	1		3
CG8251	Pgi	Phosphoglucose isomerase	P52029	Glucose-6-phosphate isomerase	4
CG8280	Ef1a48D*	Elongation factor 1a48D	P08736	Elongation factor 1-a	9 (23)	2 (4)	9 (15)	4 (5)
CG8308	aTub67C*	a-Tubulin at 67C	P06606	Tubulin a-4 chain	7		12 (19)	7
CG8340	128up*	upstream of RpIII128	P32234	GTP-binding protein 128up	1		2
CG8385	Arf79F*	ADP ribosylation factor 79F	P61209	ADP-ribosylation factor 1	2		2 (4)
CG8599	Su(var)3-7*	Suppressor of variegation 3-7	P20193	suppressor of variegation 3-7	2 (3)		5 (6)
CG8749	snRNP70K*	small nuclear ribonucleoprotein 70K	P17133	U1 small nuclear ribonucleoprotein 70 kDa	8 (16)		8 (12)
CG8759	Naca	Nascent polypeptide associated complex protein a subunit	Q94518	Nascent polypeptide-associated complex subunit a	1
CG8781	tsu	tsunagi	Q9V535	RNA-binding protein 8A (Protein tsunagi)	2
CG8893	Gapdh2*	Glyceraldehyde 3 phosphate dehydrogenase 2	P07487	Glyceraldehyde-3-phosphate dehydrogenase 2	8 (9)		14 (22)	7 (8)
CG8905	Sod2	Superoxide dismutase 2 (Mn)	Q00637	Superoxide dismutase [Mn], mitochondrial precursor	1
CG8975	RnrS	Ribonucleoside diphosphate reductase small subunit	P48592	Ribonucleoside-diphosphate reductase M2 chain	4
CG8977	Cctg*	Cctg (T-complex protein 1, g subunit)	P48605	T-complex protein 1 subunit g	6 (10)		21 (33)	10
CG9020	Aats-arg*	Arginyl-tRNA synthetase (RRS)	Q9VXN4	Probable arginyl-tRNA synthetase	2		9
CG9022	Ost48*	Oligosaccharyltransferase 48kD subunit	Q24319	Dolichyl-diphosphooligosaccharide	2		1
CG9075	eIF-4a*	Eukaryotic initiation factor 4a	Q02748	Eukaryotic initiation factor 4A	13	2	16 (19)	7 (11)
CG9126	Stim	Stromal interaction molecule	P83094	Stromal interaction molecule homolog precursor	2
CG9193	mus209*	mutagen-sensitive 209 (PCNA)	P17917	Proliferating cell nuclear antigen (PCNA)	5 (8)		8 (15)	1
CG9277	bTub56D*	b-Tubulin at 56D	Q24560	Tubulin b-1 chain	9 (10)	1	19 (27)	11
CG9327	Pros29*	Proteasome 29kD subunit	P18053	Proteasome subunit a type 4	1		6
CG9401	mago*	mago nashi	P49028	Protein mago nashi	1		2 (3)
CG9677	Int6*	Int6 homologue	O77410	Probable eukaryotic translation initiation factor 3 subunit 6	3		5
CG9755	pum	pumilio	P25822	Maternal protein pumilio	3
CG9786	hb	hunchback	P05084	Hunchback	1
CG9842	Pp2B-14D*	Protein phosphatase 2B at 14D (PP2B)	Q27889	Serine/threonine-protein phosphatase 2B catalytic subunit 2	1		2
CG9946	eIF-2a*	eIF-2a	P41374	Eukaryotic translation initiation factor 2 subunit a	2 (3)		7
* Protein found in both the two-step purification and the single step purification by FLAG-IP.
**The numbers of peptides found for each protein in the purification starting with dual tagged SUMO-expressing or wild-type (Ore-R) embryos are given. The numbers in parenthesis are the total numbers of observations of those peptides. For instance, a peptide that was observed in both gel slice #2 and #3 was counted as being observed two-times.
