# Supplementary material for: Genetic and Proteomic Evidence for Roles of Drosophila SUMO in Cell Cycle Control, Ras Signaling, and Early Pattern Formation
Source: PLoS One. 2009 Jun 16;4(6):e5905. doi: 10.1371/journal.pone.0005905 (PMC2692000; doi:10.1371/journal.pone.0005905)
Supplement: Table S2 — Proteins identified in one-step purification under native conditions (0.06 MB XLS) [file pone.0005905.s002.xls]

## Sheet: Table S2
Table S2. Proteins identified in one-step purification under native conditions.
Gene ID	Gene Symbol	Gene Name	tagged SUMO**	Ore-R**
CG10045	GstD1	Glutathione S transferase D1	7 (9)	4
CG10060	G-ia65A	G protein ai subunit 65A	3
CG10067	Act57B	Actin 57B	8
CG10108	phyl	phyllopod	1
CG10110	cpsf	cleavage and polyadenylation specificity factor	12 (17)
CG10166	CG10166	CG10166 (Probable dolichol-phosphate mannosyltransferase)	3
CG10223	Top2	Topoisomerase 2	13 (18)
CG10279	Rm62	Rm62 (ATP-dependent RNA helicase P62)	7
CG10305	RpS26	Ribosomal protein S26	1
CG10306	CG10306	CG10306 (Probable eukaryotic translation initiation factor 3 subunit 11 )	3
CG10377	Hrb27C	Heterogeneous nuclear ribonucleoprotein at 27C	2 (4)
CG10484	Dox-A2	Diphenol oxidase A2 (26S proteasome regulatory subunit 3)	17
CG10498	cdc2c	cdc2c	2
CG10506	Aats-gln	Glutaminyl-tRNA synthetase (QRS)	8
CG10540	cpa	capping protein a	5
CG10578	DnaJ-1	DnaJ-like-1	1
CG1065	Scsa	Succinyl coenzyme A synthetase a subunit	6
CG10688	CG10688	Probable phosphomannomutase	5 (6)
CG10691	l(2)37Cc	lethal (2) 37Cc	5 (8)	1
CG10724	CG10724	Putative actin interacting protein 1	4
CG10753	snRNP69D	small nuclear ribonucleoprotein at 69D	3
CG1081	Rheb	Rheb	2
CG1088	Vha26	Vacuolar H[+]-ATPase 26kD E subunit	9 (11)
CG10944	RpS6	Ribosomal protein S6	1
CG10954	Arc-p34	Arc-p34	4
CG11027	Arf102F	ADP ribosylation factor 102F	2 (4)	1
CG11129	Yp3	Yolk protein 3	20 (60)	18 (37)
CG11154	ATPsyn-b	ATP synthase-b	20	12
CG11181	cup	cup	4
CG1119	Gnf1	Germ line transcription factor 1 (RFC large subunit, RFC1)	7
CG11276	RpS4	Ribosomal protein S4	13 (18)
CG11401	Trxr-2	thioredoxin reductase 2	1
CG11624	Ubi-p63E	Ubiquitin-63E (Ubiquitin)	8 (94)	3 (7)
CG11654	Ahcy13	Adenosylhomocysteinase at 13	7	2
CG11888	Rpn2	Rpn2 (26S proteasome regulatory subunit 1)	14
CG11901	Ef1g	Ef1g	13 (16)	10
CG11980	Prosb3	Proteasome subunit b type 3	3
CG12000	CG12000	CG12000 (Probable proteasome subunit b type 4)	6
CG12018	CG12018	CG12018 (DNA polymerase d small subunit)	1
CG12051	Act42A	Actin 42A	12
CG12052	lola	longitudinals lacking	7 (8)
CG12055	Gapdh1	Glyceraldehyde 3 phosphate dehydrogenase 1	12 (19)	7 (8)
CG12085	pUf68	poly U binding factor 68kD	1
CG12157	Tom40	Translocase of outer membrane 40	4
CG12233	l(1)G0156	CG12233 (Probable isocitrate dehydrogenase [NAD] subunit a)	9 (13)
CG12262	CG12262	CG12262 (Probable acyl-CoA dehydrogenase)	9	3
CG12264	CG12264	CG12264 (Probable cysteine desulfurase)	2
CG12275	RpS10a	Ribosomal protein S10a	2 (3)	1
CG12304	CG12304	CG12304 (Probable multisynthetase complex auxiliary component p38)	5 (6)
CG12306	polo	polo	10
CG12403	Vha68-1	Vha68-1	4
CG1242	Hsp83	Heat shock protein 83	18 (21)	21
CG1249	CG1249	CG1249 (Probable small nuclear ribonucleoprotein Sm D2)	6
CG12559	rl	rolled (ERK-A, or MAPK)	2
CG1263	RpL8	Ribosomal protein L8	2 (3)
CG12740	RpL28	Ribosomal protein L28	8 (13)
CG1307	CG1307	CG1307 (Probable peptidyl-tRNA hydrolase 2)	3
CG13281	Cas	CAS/CSE1 segregation protein (Importin-a re-exporter)	9
CG13387	emb	embargoed (Exportin 1)	1
CG13389	RpS13	Ribosomal protein S13	6 (9)
CG1372	yl	yolkless	2	11 (16)
CG1404	ran	ran	8 (10)	4
CG1417	slgA	sluggish A	1
CG1453	Klp10A	Klp10A	4
CG1455	CanA1	Calcineurin A1 (PP2B catalytic subunit 1)	1
CG14680	Cyp12e1	Cyp12e1	1
CG1475	RpL13A	Ribosomal protein L13A	4
CG14792	sta	stubarista (ribosomal protein SA)	9 (19)	8 (10)
CG1489	Pros45	Pros45 (26S protease regulatory subunit 8)	10
CG14999	RfC40	Replication-factor-C 40kD subunit (RFC2)	2
CG1519	Prosa7	Proteasome a7 subunit	8
CG1524	RpS14a	Ribosomal protein S14a	7 (12)
CG1536	sn	Singed	2
CG15442	RpL27A	Ribosomal protein L27A	4 (6)
CG15693	RpS20	Ribosomal protein S20	2 (4)
CG1587	Crk	Crk (Adapter molecule Crk)	3
CG1616	dpa	disc proliferation abnormal (MCM4)	7
CG1633	Jafrac1	thioredoxin peroxidase 1	9 (14)	3
CG16817	CG16817	CG16817	4 (7)
CG16901	sqd	squid	1
CG16944	sesB	stress-sensitive B	30 (57)	12 (22)
CG17051	dod	dodo	2
CG17166	mRpL39	mitochondrial ribosomal protein L39	2
CG17170	su(f)	suppressor of forked	1
CG17246	Scs-fp	Succinyl coenzyme A synthetase flavoprotein subunit	6
CG17273	CG17273	CG17273 (Adenylosuccinate synthetase)	1
CG17291	Pp2A-29B	Protein phosphatase 2A at 29B (PP2A 65 kDa subunit)	7 (12)
CG17332	VhaSFD	Vacuolar H[+]-ATPase SFD subunit	5
CG17333	CG17333	CG17333 (Potential 6-phosphogluconolactonase)	2 (3)
CG17369	Vha55	Vacuolar H[+]-ATPase 55kD B subunit	7 (10)
CG17420	RpL15	Ribosomal protein L15	2
CG17520	CkIIa	Casein kinase II a subunit	1
CG17521	Qm	Qm (ribosomal protein L10)	6 (7)
CG17611	eIF6	eIF6	1
CG17654	Eno	Enolase	7 (10)
CG17870	14-3-3z	14-3-3z (Leonardo protein)	6
CG17947	a-Cat	a Catenin	1
CG17949	His2B	His2B	2 (5)
CG1799	ras	raspberry	2
CG18102	shi	shibere (Dynamin)	12
CG18174	Rpn11	Rpn11 (26S proteasome regulatory subunit 14)	3
CG1821	RpL31	Ribosomal protein L31	2 (3)	1
CG18315	Aprt	Adenine phosphoribosyltransferase	3
CG18495	Prosa6	Proteasome a6 subunit	7 (13)
CG18572	r	rudimentary	7
CG1873	Ef1a100E	Elongation factor 1a100E	1
CG1877	lin19	lin-19-like (Cullin homolog 1)	1
CG1883	RpS7	Ribosomal protein S7	10 (20)	6
CG1913	aTub84B	a-Tubulin at 84B	17 (23)	12
CG1945	faf	fat facets	18
CG1956	R	Roughened (Ras-like protein 3)	3
CG1977	a-Spec	a Spectrin	2 (5)	1
CG2033	RpS15Aa	Ribosomal protein S15Aa	5 (7)	4
CG2139	aralar1	aralar1	10
CG2168	RpS3A	Ribosomal protein S3A	13 (35)
CG2204	G-oa47A	G protein oa 47A	3
CG2210	awd	abnormal wing discs	1
CG2238	Ef2b	Elongation factor 2b	43 (66)	14
CG2248	Rac1	Rac1	1
CG2263	CG2263	CG2263 (Probable phenylalanyl-tRNA synthetase a chain)	5
CG2621	sgg	shaggy (Protein zeste-white 3)	5
CG2637	Fs(2)Ket	Female sterile (2) Ketel (Importin b)	8
CG2674	M(2)21AB	Minute (2) 21AB	2
CG2684	lds	lodestar	11 (17)
CG2759	w	white	1
CG2867	Prat	Phosphoribosylamidotransferase	2
CG2979	Yp2	Yolk protein 2	2	4 (6)
CG2985	Yp1	Yolk protein 1	6 (11)	5 (12)
CG30149	rig	rigor mortis	6
CG3057	colt	congested-like trachea	2
CG31196	14-3-3e	14-3-3e	9 (15)	5
CG3127	Pgk	Phosphoglycerate kinase	18
CG31311	primo-1	Low Molecular Weight phosphotyrosine protein phosphatase 1	4
CG31366	Hsp70Aa	Heat-shock-protein-70Aa	10	7
CG31449	Hsp70Ba	Heat-shock-protein-70Ba	9 (15)
CG31611	His4	His4	7 (30)	8 (23)
CG31613	His3	His3	4 (8)	1 (3)
CG31618	His2A	His2A	1 (7)	1 (3)
CG3178	Rrp1	Recombination repair protein 1	1
CG3180	RpII140	RNA polymerase II 140kD subunit	1
CG3181	Ts	Ts	4
CG3186	eIF-5A	eIF-5A	5 (9)
CG32031	Argk	Arginine kinase	6	1
CG3283	SdhB	Succinate dehydrogenase B	4
CG3314	RpL7A	Ribosomal protein L7A	5
CG33151	Gr59e	Gustatory receptor 59e	1
CG3333	Nop60B	Nucleolar protein at 60B	10 (14)
CG3395	RpS9	Ribosomal protein S9	6 (9)
CG3401	bTub60D	b-Tubulin at 60D	9
CG3422	Pros28.1	Proteasome 28kD subunit 1	5
CG3481	Adh	Alcohol dehydrogenase	6
CG3506	vas	vasa	5 (7)
CG3582	U2af38	U2 small nuclear riboprotein auxiliary factor 38	2
CG3593	r-l	rudimentary-like	4
CG3612	blw	bellwether	12	8
CG3661	RpL23	Ribosomal protein L23	4 (6)
CG3725	Ca-P60A	Calcium ATPase at 60A	15 (16)
CG3762	Vha68-2	Vha68-2	17	11
CG3887	CG3887	CG3887 (SelT-like protein precursor)	1
CG3917	Grip84	g-tubulin ring protein 84	2
CG3922	RpS17	Ribosomal protein S17	5 (9)
CG4027	Act5C	Actin 5C	11 (21)	9 (14)
CG4035	eIF-4E	Eukaryotic initiation factor 4E	2
CG4046	RpS16	Ribosomal protein S16	11 (23)	4
CG4061	CG4061	CG4061 (RNA 3'-terminal phosphate cyclase)	1
CG4097	Pros26	Proteasome 26kD subunit	3
CG4147	Hsc70-3	Heat shock protein cognate 3	10 (17)	6
CG4153	eIF-2b	Eukaryotic initiation factor 2b	6
CG4183	Hsp26	Heat shock protein 26	7 (11)	3 (6)
CG4215	spel1	spellchecker1 (DNA mismatch repair protein)	2
CG4236	Caf1	Chromatin assembly factor 1 subunit	2
CG4254	tsr	twinstar (Cofilin/actin depolymerizing factor)	10 (20)	7
CG4257	Stat92E	Signal-transducer and activator of transcription protein at 92E (dSTAT)	1
CG4264	Hsc70-4	Heat shock protein cognate 4	18 (34)	17
CG4265	Uch	Ubiquitin carboxy-terminal hydrolase	2
CG4307	Oscp	Oligomycin sensitivity-conferring protein	8
CG4353	hep	hemipterous (MAPKK hemipterous)	1
CG4463	Hsp23	Heat shock protein 23	5
CG4464	RpS19	ribosomal protein S19	4 (7)	2 (4)
CG4466	Hsp27	Heat shock protein 27	8 (26)	6
CG4528	snf	sans fille (U1-A)	2 (4)
CG4548	XNP	XNP (Transcriptional regulator ATRX homolog)	6 (10)
CG4567	CG4567	CG4567 (Probable elongation factor G)	2
CG4634	Nurf-38	Nucleosome remodeling factor - 38kD	5
CG4651	RpL13	Ribosomal protein L13	7 (13)
CG4799	Pen	Pendulin (Importin a)	7 (9)	1
CG4800	Tctp	Translationally controlled tumor protein	5
CG4802	CG4802	CG4802 (Putative S-methyl-5-thioadenosine phosphorylase)	1
CG4817	Ssrp	Structure specific recognition protein (FACT complex subunit)	4
CG4832	cnn	centrosomin	2 (4)	1
CG4897	RpL7	Ribosomal protein L7	8
CG4904	Pros35	Proteasome 35kD subunit	4
CG4912	eEF1d	eEF1d	6 (9)
CG4916	me31B	maternal expression at 31B	12 (17)	4
CG4968	CG4968	CG4968 (Ubiquitin thiolesterase otubain-like protein)	5
CG5064	Srp68	Srp68	8
CG5119	pAbp	polyA-binding protein (PABP)	5
CG5266	Pros25	Proteasome 25kD subunit	5
CG5289	Pros26.4	Proteasome 26S subunit subunit 4 ATPase	9 (12)
CG5352	SmB	Small ribonucleoprotein particle protein B	8 (19)
CG5363	cdc2	cdc2	5	1
CG5371	RnrL	Ribonucleoside diphosphate reductase large subunit	13 (15)	1
CG5374	T-cp1	Tcp1-like	11 (15)	8
CG5378	Rpn7	Rpn7 (26S proteasome regulatory subunit 6)	3
CG5394	Aats-glupro	Glutamyl-prolyl-tRNA synthetase (EPRS)	90 (149)
CG5436	Hsp68	Heat shock protein 68	4 (8)
CG5499	His2Av	Histone H2A variant	3
CG5502	RpL4	Ribosomal protein L4	14
CG5650	Pp1-87B	Protein phosphatase 1 at 87B (PP12)	3
CG5706	CG5706	CG5706 (Probable phenylalanyl-tRNA synthetase b chain)	12
CG5730	AnnIX	Annexin IX	1
CG5748	Hsf	Heat shock factor	1
CG5920	sop	string of pearls (ribosomal protein S2)	8 (13)
CG5931	CG5931	CG5931 (Putative U5 small nuclear ribonucleoprotein 200 kDa helicase)	8
CG5949	DNApol-d	DNA-polymerase-d	2
CG6025	Arf72A	Arflike at 72A	3
CG6141	RpL9	Ribosomal protein L9	6 (11)	2
CG6174	Arp87C	Actin-related protein 87C	4
CG6203	Fmr1	Fmr1	6 (8)
CG6223	bCop	b-coatomer protein	1
CG6226	FK506-bp1	FK506-binding protein 1	8
CG6233	Ufd1-like	Ubiquitin fusion-degradation 1-like	2
CG6235	tws	twins (PP2A regulatory subunit)	5
CG6253	RpL14	Ribosomal protein L14	7 (10)
CG6341	Ef1b	Elongation factor 1 b	6 (8)	3
CG6343	ND42	NADH:ubiquinone reductase 42kD subunit precursor	3
CG6349	DNApol-a180	DNA polymerase a 180kD	9
CG6476	eIF-2g	eIF-2g	8 (11)
CG6510	RpL18A	Ribosomal protein L18A	13 (30)
CG6593	Pp1a96A	Protein phosphatase 1a at 96A	1
CG6598	Fdh	Formaldehyde dehydrogenase	5 (6)	5
CG6647	porin	porin	7
CG6684	RpS25	Ribosomal protein S25	5 (7)
CG6692	Cp1	Cysteine proteinase-1	3
CG6699	b'Cop	b'-coatomer protein	4
CG6719	CG6719	CG6719 (Probable prefoldin subunit 3)	4 (5)
CG6779	RpS3	Ribosomal protein S3	17 (28)	11
CG6904	CG6904	CG6904 (Putative glycogen [starch] synthase)	7	1
CG7048	CG7048	CG7048 (Probable prefoldin subunit 5)	8
CG7070	PyK	Pyruvate kinase	22	12
CG7109	mts	microtubule star (PP2A catalytic subunit)	5 (6)	1
CG7111	Rack1	Receptor of activated protein kinase C 1	15	10
CG7113	scu	scully	1
CG7254	GlyP	Glycogen phosphorylase	26 (31)	11
CG7269	Hel25E	Helicase at 25E (RNA helicase WM6, or UAP56)	8
CG7283	RpL10Ab	Ribosomal protein L10Ab	6
CG7415	DppIII	Dipeptidyl aminopeptidase III	9
CG7425	eff	effete (Ubiquitin E2-17 kDa)	1
CG7434	RpL22	Ribosomal protein L22	5
CG7435	Arf84F	ADP ribosylation factor 84F	1
CG7436	Nmt	N-myristoyl transferase	9
CG7471	Rpd3	Rpd3	6
CG7490	RpLP0	Ribosomal protein LP0	11	7
CG7507	Dhc64C	Dynein heavy chain 64C	41 (54)
CG7538	Mcm2	Minichromosome maintenance 2 (MCM2)	8
CG7558	Arp66B	Actin-related protein 66B (ARP3)	1
CG7576	Rab3	Rab-protein 3	1
CG7583	CtBP	C-terminal Binding Protein	3 (6)
CG7610	ATPsyn-g	ATP synthase-g chain	10	6
CG7619	Pros54	Proteasome 54kD subunit	5 (6)	3
CG7622	RpL36	Ribosomal protein L36	3 (4)
CG7726	RpL11	Ribosomal protein L11	4 (8)	2
CG7756	Hsc70-2	Heat shock protein cognate 2	3 (6)	3
CG7770	CG7770	CG7770 (Probable prefoldin subunit 6)	3 (5)
CG7808	RpS8	Ribosomal protein S8	6 (11)
CG7842	CG7842	CG7842 (Probable malonyl CoA-acyl carrier protein transacylase)	1
CG7917	Nlp	Nucleoplasmin (Chromatin decondensation protein 1)	3
CG7939	RpL32	Ribosomal protein L32	4
CG8103	Mi-2	Mi-2	28 (47)
CG8186	Vha36	Vha36	5
CG8189	ATPsyn-b	ATP synthase, subunit b	2
CG8280	Ef1a48D	Elongation factor 1a48D	9 (15)	4 (5)
CG8308	aTub67C	a-Tubulin at 67C	12 (19)	7
CG8338	mRpS16	mitochondrial ribosomal protein S16	1
CG8340	128up	upstream of RpIII128	2
CG8384	gro	groucho	2
CG8385	Arf79F	ADP ribosylation factor 79F	2 (4)
CG8409	Su(var)205	Su(var)205 (HP1)	2
CG8415	RpS23	Ribosomal protein S23	4 (9)
CG8416	Rho1	Rho1	4
CG8427	SmD3	Small ribonucleoprotein Sm D3	2 (4)
CG8553	SelD	selenide,water dikinase	1
CG8599	Su(var)3-7	Suppressor of variegation 3-7	5 (6)
CG8625	Iswi	Imitation SWI	6
CG8749	snRNP70K	small nuclear ribonucleoprotein 70K	8 (12)
CG8882	Trip1	Trip1 (eIF 3 subunit 2)	5
CG8893	Gapdh2	Glyceraldehyde 3 phosphate dehydrogenase 2	14 (22)	7 (8)
CG8900	RpS18	Ribosomal protein S18	8 (14)
CG8922	RpS5a	Ribosomal protein S5a	6 (9)	1
CG8937	Hsc70-1	Heat shock protein cognate 1	4 (6)	5
CG8977	Cctg	Cctg (T-complex protein 1, g subunit)	21 (33)	10
CG9012	Chc	Clathrin heavy chain	18 (28)
CG9020	Aats-arg	Arginyl-tRNA synthetase (RRS)	9
CG9022	Ost48	Oligosaccharyltransferase 48kD subunit	1
CG9042	Gpdh	Glycerol 3 phosphate dehydrogenase	1
CG9075	eIF-4a	Eukaryotic initiation factor 4a	16 (19)	7 (11)
CG9127	ade2	adenosine 2	4
CG9159	Kr-h2	Kruppel homolog 2	9
CG9177	eIF5	eIF5	1
CG9181	Ptp61F	Protein tyrosine phosphatase 61F	4
CG9191	Klp61F	Kinesin-like protein at 61F (KRP-130)	3
CG9193	mus209	mutagen-sensitive 209 (PCNA)	8 (15)	1
CG9212	Nipsnap	Nipsnap	4
CG9277	bTub56D	b-Tubulin at 56D	19 (27)	11
CG9327	Pros29	Proteasome 29kD subunit	6
CG9375	Ras85D	Ras oncogene at 85D (Ras1)	2
CG9401	mago	mago nashi	2 (3)
CG9450	tud	tudor	5
CG9484	hyd	hyperplastic discs (ubiquitin ligase hyd)	10
CG9556	alien	alien (COP9 signalosome complex subunit 2)	1
CG9579	AnnX	Annexin X	1
CG9633	RpA-70	Replication Protein A 70	14	4
CG9677	Int6	Int6 homologue	5
CG9704	Nrt	Neurotactin	1
CG9842	Pp2B-14D	Protein phosphatase 2B at 14D (PP2B catalytic subunit)	2
CG9916	Cyp1	Cyclophilin 1	9 (20)	4 (5)
CG9946	eIF-2a	eIF-2a	7
CG9964	Cyp309a1	Cyp309a1	1
**See notes for Table S1
