# Supplementary material for: Genetic and Proteomic Evidence for Roles of Drosophila SUMO in Cell Cycle Control, Ras Signaling, and Early Pattern Formation
Source: PLoS One. 2009 Jun 16;4(6):e5905. doi: 10.1371/journal.pone.0005905 (PMC2692000; doi:10.1371/journal.pone.0005905)
Supplement: Table S3 — Comparison of proteins found in one-step purification from heat shocked and non-heat shocked embryos (0.24 MB XLS) [file pone.0005905.s003.xls]

## Sheet: Table S3
Table S3. Comparison of proteins found in one-step purification from heat shocked and non-heat shocked embryos.
FLAG-IP (heat shock)						FLAG-IP (no heat shock)
Swiss-Prot	AC	MW	Name	Peptides#		Swiss-Prot	AC	MW	Name	Peptides#
DYHC_DROME	P37276	529831	Dynein heavy chain, cytosolic (DYHC)	31		DYHC_DROME	P37276	529831	Dynein heavy chain, cytosolic (DYHC)	20
FAF_DROME	P55824	310946	Probable ubiquitin carboxyl-terminal hydrolase FAF (EC 3.1.2.15) (Ubiquitin thiolesterase	18		FAF_DROME	P55824	310946	Probable ubiquitin carboxyl-terminal hydrolase FAF (EC 3.1.2.15) (Ubiquitin thiolesterase	15
TUD_DROME	P25823	285058	Maternal tudor protein	5		TUD_DROME	P25823	285058	Maternal tudor protein	2
PYR1_DROME	P05990	249081	CAD protein (Rudimentary protein) [Includes: Glutamine-dependent carbamoyl-phosphate synth	7		PYR1_DROME	P05990	249081	CAD protein (Rudimentary protein	13
U520_DROME	Q9VUV9	244356	Putative U5 small nuclear ribonucleoprotein 200 kDa helicase (EC 3.6.1.-)	8		U520_DROME	Q9VUV9	244356	Putative U5 small nuclear ribonucleoprotein 200 kDa helicase (EC 3.6.1.-)	1
CHDM_DROME	O97159	224061	Chromodomain helicase-DNA-binding protein Mi-2 homolog (dMi-2)	21		CHDM_DROME	O97159	224061	Chromodomain helicase-DNA-binding protein Mi-2 homolog (dMi-2)	12
YL_DROME	P98163	219377	Putative vitellogenin receptor precursor (Yolkless protein) (YL)	2		YL_DROME	P98163	219377	Putative vitellogenin receptor precursor (Yolkless protein) (YL)	3
CLH_DROME	P29742	191055	Clathrin heavy chain	17		CLH_DROME	P29742	191055	Clathrin heavy chain	17
SYEP_DROME	P28668	189393	Bifunctional aminoacyl-tRNA synthetase [Includes: Glutamyl-tRNA synthetase (EC 6.1.1.17) (	77		SYEP_DROME	P28668	189293	Bifunctional aminoacyl-tRNA synthetase [Includes: Glutamyl-tRNA synthetase (EC 6.1.1.17) (	60
DPOA_DROME	P26019	169796	DNA polymerase alpha catalytic subunit (EC 2.7.7.7)	11		DPOA_DROME	P26019	169796	DNA polymerase alpha catalytic subunit (EC 2.7.7.7)	1
CPSA_DROME	Q9V726	164576	Cleavage and polyadenylation specificity factor, 160 kDa subunit (CPSF 160 kDa subunit) (C	12		CPSA_DROME	Q9V726	164576	Cleavage and polyadenylation specificity factor, 160 kDa subunit (CPSF 160 kDa subunit) (C	6
TOP2_DROME	P15348	164293	DNA topoisomerase II (EC 5.99.1.3)	15		TOP2_DROME	P15348	164293	DNA topoisomerase II (EC 5.99.1.3)	19
PUR4_DROME	P35421	147992	Phosphoribosylformylglycinamidine synthase (EC 6.3.5.3) (FGAM synthase) (FGAMS) (Formylgly	4		PUR4_DROME	P35421	147992	Phosphoribosylformylglycinamidine synthase (EC 6.3.5.3) (FGAM synthase) (FGAMS) (Formylgly	8
SUV3_DROME	P20193	139902	Suppressor of variegation protein 3-7	6		SUV3_DROME	P20193	139902	Suppressor of variegation protein 3-7	12
RIG_DROME	Q86BY9	137741	Rigor mortis protein	6		RIG_DROME	Q86BY9	137741	Rigor mortis protein	3
DPOD_DROME	P54358	124825	DNA polymerase delta catalytic subunit (EC 2.7.7.7)	2		DPOD_DROME	P54358	124825	DNA polymerase delta catalytic subunit (EC 2.7.7.7)	1
ISWI_DROME	Q24368	118799	Iswi protein (Imitation swi protein) (Nucleosome remodeling factor 140 kDa subunit) (NURF-	6		ISWI_DROME	Q24368	118799	Iswi protein (Imitation swi protein) (Nucleosome remodeling factor 140 kDa subunit) (NURF-	3
LDS_DROME	P34739	118302	Probable helicase lodestar	10		LDS_DROME	P34739	118302	Probable helicase lodestar	1
PSD1_DROME	Q9V3P6	113127	26S proteasome non-ATPase regulatory subunit 1 (26S proteasome regulatory subunit RPN2) (2	14		PSD1_DROME	Q9V3P6	113127	26S proteasome non-ATPase regulatory subunit 1 (26S proteasome regulatory subunit RPN2) (2	13
ATC1_DROME	P22700	111630	Calcium-transporting ATPase sarcoplasmic/endoplasmic reticulum type (EC 3.6.3.8) (Calcium	16		ATC1_DROME	P22700	111630	Calcium-transporting ATPase sarcoplasmic/endoplasmic reticulum type (EC 3.6.3.8) (Calcium	10
CSE1_DROME	Q9XZU1	110098	Importin-alpha re-exporter (Cellular apoptosis susceptibility protein homolog)	9		CSE1_DROME	Q9XZU1	110098	Importin-alpha re-exporter (Cellular apoptosis susceptibility protein homolog)	7
COPP_DROME	O62621	102648	Coatomer beta' subunit (Beta'-coat protein) (Beta'-COP)	4		COPP_DROME	O62621	102648	Coatomer beta' subunit (Beta'-coat protein) (Beta'-COP)	1
MCM2_DROME	P49735	100351	DNA replication licensing factor MCM2	8		MCM2_DROME	P49735	100351	DNA replication licensing factor MCM2	2
IMB_DROME	O18388	98632	Importin beta subunit (Karyopherin beta-4 subunit) (Protein ketel)	8		IMB_DROME	O18388	98632	Importin beta subunit (Karyopherin beta-4 subunit) (Protein ketel)	12
DYN_DROME	P27619	97748	Dynamin (EC 3.6.5.5) (dDyn) (Shibire protein)	12		DYN_DROME	P27619	97748	Dynamin (EC 3.6.5.5) (dDyn) (Shibire protein)	4
PHSG_DROME	Q9XTL9	96935	Glycogen phosphorylase (EC 2.4.1.1)	23		PHSG_DROME	Q9XTL9	96935	Glycogen phosphorylase (EC 2.4.1.1)	19
MCM4_DROME	Q26454	96550	DNA replication licensing factor MCM4 (Disc proliferation abnormal protein)	7		MCM4_DROME	Q26454	96550	DNA replication licensing factor MCM4 (Disc proliferation abnormal protein)	9
LOLL_DROME	P42283	96480	Lola protein, long isoform (Longitudinals lacking protein)	6		LOLL_DROME	P42283	96480	Lola protein, long isoform (Longitudinals lacking protein)	3
EF2_DROME	P13060	94267	Elongation factor 2 (EF-2)	38		EF2_DROME	P13060	94267	Elongation factor 2 (EF-2)	28
NRT_DROME	P23654	92688	Neurotactin	1		NRT_DROME	P23654	92688	Neurotactin	1
RIR1_DROME	P48591	91919	Ribonucleoside-diphosphate reductase M1 chain (EC 1.17.4.1) (Ribonucleotide reductase larg	13		RIR1_DROME	P48591	91919	Ribonucleoside-diphosphate reductase M1 chain (EC 1.17.4.1) (Ribonucleotide reductase larg	9
DPP3_DROME	Q9VHR8	89138	Dipeptidyl-peptidase III (EC 3.4.14.4) (DPP III) (Dipeptidyl aminopeptidase III) (Dipeptid	7		DPP3_DROME	Q9VHR8	89138	Dipeptidyl-peptidase III (EC 3.4.14.4) (DPP III) (Dipeptidyl aminopeptidase III) (Dipeptid	8
KI10_DROME	Q960Z0	88616	Kinesin-like protein Klp10A (Kinesin-like protein at cytological position 10A)	4		KI10_DROME	Q960Z0	88616	Kinesin-like protein Klp10A (Kinesin-like protein at cytological position 10A)	1
SYQ_DROME	Q9Y105	87453	Probable glutaminyl-tRNA synthetase (EC 6.1.1.18) (Glutamine--tRNA ligase) (GlnRS)	8		SYQ_DROME	Q9Y105	87453	Probable glutaminyl-tRNA synthetase (EC 6.1.1.18) (Glutamine--tRNA ligase) (GlnRS)	4
HS83_DROME	P02828	81814	Heat shock protein 83 (HSP 82)	19		HS83_DROME	P02828	81709	Heat shock protein 83 (HSP 82)	21
GYS_DROME	Q9VFC8	81702	Putative glycogen [starch] synthase (EC 2.4.1.11)	7		GYS_DROME	Q9VFC8	81702	Putative glycogen [starch] synthase (EC 2.4.1.11)	10
SSRP_DROME	Q05344	81482	Single-strand recognition protein (SSRP) (Chorion-factor 5)	2		SSRP_DROME	Q05344	81482	Single-strand recognition protein (SSRP) (Chorion-factor 5)	2
RM62_DROME	P19109	78500	ATP-dependent RNA helicase P62	7		RM62_DROME	P19109	78500	ATP-dependent RNA helicase P62	1
CMC1_DROME	Q9VA73	76706	Calcium-binding mitochondrial carrier Aralar1	10		CMC1_DROME	Q9VA73	76706	Calcium-binding mitochondrial carrier Aralar1	6
FXR1_DROME	Q9NFU0	76030	Fragile X mental retardation syndrome related protein 1 (dFMR1) (dfxr)	7		FXR1_DROME	Q9NFU0	76030	Fragile X mental retardation syndrome related protein 1 (dFMR1) (dfxr)	3
WHIT_DROME	P10090	75624	White protein	1		WHIT_DROME	P10090	75624	White protein	2
SYR_DROME	Q9VXN4	75529	Probable arginyl-tRNA synthetase (EC 6.1.1.19) (Arginine--tRNA ligase) (ArgRS)	9		SYR_DROME	Q9VXN4	75529	Probable arginyl-tRNA synthetase (EC 6.1.1.19) (Arginine--tRNA ligase) (ArgRS)	15
DHSA_DROME	Q94523	72297	Succinate dehydrogenase [ubiquinone] flavoprotein subunit, mitochondrial precursor (EC 1.3	6		DHSA_DROME	Q94523	72297	Succinate dehydrogenase [ubiquinone] flavoprotein subunit, mitochondrial precursor (EC 1.3	4
VASA_DROME	P09052	72287	Vasa protein (Antigen Mab46F11)	5		VASA_DROME	P09052	72287	Vasa protein (Antigen Mab46F11)	4
HS7C_DROME	P29844	72216	Heat shock 70 kDa protein cognate 3 precursor (78 kDa glucose regulated protein homolog) (	10		HS7C_DROME	P29844	72216	Heat shock 70 kDa protein cognate 3 precursor (78 kDa glucose regulated protein homolog) (	9
HS7D_DROME	P11147	71087	Heat shock 70 kDa protein cognate 4 (Heat shock 70 kDa protein 88E)	18		HS72_DROME	Q8INI8	72151	Major heat shock 70 kDa protein Ba (Heat shock protein 70Ba) (HSP70-87C1)	3
HS7A_DROME	P29843	70643	Heat shock 70 kDa protein cognate 1 (Heat shock 70 kDa protein 70C)	4		HS7D_DROME	P11147	71087	Heat shock 70 kDa protein cognate 4 (Heat shock 70 kDa protein 88E)	21
HS72_DROME	Q8INI8	70151	Major heat shock 70 kDa protein Ba (Heat shock protein 70Ba) (HSP70-87C1)	10		HS7A_DROME	P29843	70643	Heat shock 70 kDa protein cognate 1 (Heat shock 70 kDa protein 70C)	6
HS70_DROME	P82910	70117	Major heat shock 70 kDa protein Aa (Heat shock protein 70Aa) (HSP70-87A7)	10		HS70_DROME	P82910	70117	Major heat shock 70 kDa protein Aa (Heat shock protein 70Aa) (HSP70-87A7)	3
HS68_DROME	O97125	69701	Heat shock protein 68	7		HS68_DROME	O97125	69701	Heat shock protein 68	4
HS7B_DROME	P11146	69679	Heat shock 70 kDa protein cognate 2 (Heat shock 70 kDa protein 87D)	5		HS7B_DROME	P11146	69679	Heat shock 70 kDa protein cognate 2 (Heat shock 70 kDa protein 87D)	5
PABP_DROME	P21187	69658	Polyadenylate-binding protein (Poly(A)-binding protein) (PABP)	5		PABP_DROME	P21187	69658	Polyadenylate-binding protein (Poly(A)-binding protein) (PABP)	2
VAA2_DROME	Q27331	68308	Vacuolar ATP synthase catalytic subunit A isoform 2 (EC 3.6.3.14) (V-ATPase A subunit 2) (	17		VAA2_DROME	Q27331	68308	Vacuolar ATP synthase catalytic subunit A isoform 2 (EC 3.6.3.14) (V-ATPase A subunit 2) (	10
POLO_DROME	P52304	66930	Serine/threonine-protein kinase polo (EC 2.7.1.37)	10		POLO_DROME	P52304	66930	Serine/threonine-protein kinase polo (EC 2.7.1.37)	8
RFA1_DROME	Q24492	66582	Replication protein A 70 kDa DNA-binding subunit (RP-A) (RF-A) (Replication factor-A prote	14		RFA1_DROME	Q24492	66582	Replication protein A 70 kDa DNA-binding subunit (RP-A) (RF-A) (Replication factor-A prote	9
WDR1_DROME	Q9VU68	66509	Putative actin interacting protein 1 (AIP1)	4		WDR1_DROME	Q9VU68	66509	Putative actin interacting protein 1 (AIP1)	3
SYFB_DROME	Q9VCA5	65736	Probable phenylalanyl-tRNA synthetase beta chain (EC 6.1.1.20) (Phenylalanine--tRNA ligase	12		SYFB_DROME	Q9VCA5	65736	Probable phenylalanyl-tRNA synthetase beta chain (EC 6.1.1.20) (Phenylalanine--tRNA ligase	6
2AAA_DROME	P36179	65239	Protein phosphatase PP2A, 65 kDa regulatory subunit (Protein phosphatase PP2A regulatory s	7		2AAA_DROME	P36179	65239	Protein phosphatase PP2A, 65 kDa regulatory subunit (Protein phosphatase PP2A regulatory s	8
PTPF_DROME	Q9W0G1	62066	Protein-tyrosine phosphatase, non-receptor type 61F (EC 3.1.3.48) (dPTP61F)	4		PTPF_DROME	Q9W0G1	62066	Protein-tyrosine phosphatase, non-receptor type 61F (EC 3.1.3.48) (dPTP61F)	1
P2B2_DROME	Q27889	61947	Serine/threonine protein phosphatase 2B catalytic subunit 2, (EC 3.1.3.16) (Calmodulin-dep	2		P2B2_DROME	Q27889	61947	Serine/threonine protein phosphatase 2B catalytic subunit 2, (EC 3.1.3.16) (Calmodulin-dep	1
TCPA_DROME	P12613	59519	T-complex protein 1, alpha subunit (TCP-1-alpha) (CCT-alpha)	8		TCPA_DROME	P12613	59519	T-complex protein 1, alpha subunit (TCP-1-alpha) (CCT-alpha)	20
ATPA_DROME	P35381	59384	ATP synthase alpha chain, mitochondrial precursor (EC 3.6.3.14) (Protein bellwether)	12		ATPA_DROME	P35381	59384	ATP synthase alpha chain, mitochondrial precursor (EC 3.6.3.14) (Protein bellwether)	14
TCPG_DROME	P48605	59357	T-complex protein 1, gamma subunit (TCP-1-gamma) (CCT-gamma)	19		TCPG_DROME	P48605	59357	T-complex protein 1, gamma subunit (TCP-1-gamma) (CCT-gamma)	19
HDA1_DROME	Q94517	58147	Histone deacetylase RPD3 (HD) (dRPD3)	6		HDA1_DROME	Q94517	58147	Histone deacetylase RPD3 (HD) (dRPD3)	2
IMDH_DROME	Q07152	57792	Inosine-5'-monophosphate dehydrogenase (EC 1.1.1.205) (IMP dehydrogenase) (IMPDH) (IMPD) (	2		IMDH_DROME	Q07152	57792	Inosine-5'-monophosphate dehydrogenase (EC 1.1.1.205) (IMP dehydrogenase) (IMPDH) (IMPD) (	6
IMA_DROME	P52295	57786	Importin alpha subunit (Karyopherin alpha subunit) (Pendulin)	6		IMA_DROME	P52295	57786	Importin alpha subunit (Karyopherin alpha subunit) (Pendulin)	7
KPYK_DROME	O62619	57404	Pyruvate kinase (EC 2.7.1.40) (PK)	22		KPYK_DROME	O62619	57404	Pyruvate kinase (EC 2.7.1.40) (PK)	19
SING_DROME	Q24524	57244	Singed protein	2		SING_DROME	Q24524	57244	Singed protein	3
2ABA_DROME	P36872	56931	Protein phosphatase PP2A, 55 kDa regulatory subunit (Protein phosphatase PP2A regulatory s	5		2ABA_DROME	P36872	56931	Protein phosphatase PP2A, 55 kDa regulatory subunit (Protein phosphatase PP2A regulatory s	1
PSD3_DROME	P25161	55970	Probable 26S proteasome non-ATPase regulatory subunit 3 (26S proteasome subunit S3) (Diphe	17		PSD3_DROME	P25161	55970	Probable 26S proteasome non-ATPase regulatory subunit 3 (26S proteasome subunit S3) (Diphe	9
SYFA_DROME	Q9W3J5	55649	Probable phenylalanyl-tRNA synthetase alpha chain (EC 6.1.1.20) (Phenylalanine--tRNA ligas	5		SYFA_DROME	Q9W3J5	55649	Probable phenylalanyl-tRNA synthetase alpha chain (EC 6.1.1.20) (Phenylalanine--tRNA ligas	5
VATB_DROME	P31409	54515	Vacuolar ATP synthase subunit B (EC 3.6.3.14) (V-ATPase B subunit) (Vacuolar proton pump B	7		VATB_DROME	P31409	54515	Vacuolar ATP synthase subunit B (EC 3.6.3.14) (V-ATPase B subunit) (Vacuolar proton pump B	4
ATPB_DROME	Q05825	54074	ATP synthase beta chain, mitochondrial precursor (EC 3.6.3.14)	20		ATPB_DROME	Q05825	54074	ATP synthase beta chain, mitochondrial precursor (EC 3.6.3.14)	18
VATH_DROME	Q9V3J1	53700	Vacuolar ATP synthase subunit H (EC 3.6.3.14) (V-ATPase H subunit) (Vacuolar proton pump H	5		VATH_DROME	Q9V3J1	53700	Vacuolar ATP synthase subunit H (EC 3.6.3.14) (V-ATPase H subunit) (Vacuolar proton pump H	1
RU17_DROME	P17133	52869	U1 small nuclear ribonucleoprotein 70 kDa (U1 snRNP 70 kDa) (snRNP70)	6		RU17_DROME	P17133	52869	U1 small nuclear ribonucleoprotein 70 kDa (U1 snRNP 70 kDa) (snRNP70)	4
ME31_DROME	P23128	51912	Putative ATP-dependent RNA helicase me31b (Maternal expression at 31B)	12		ME31_DROME	P23128	51912	Putative ATP-dependent RNA helicase me31b (Maternal expression at 31B)	10
IF5_DROME	Q9VXK6	51668	Eukaryotic translation initiation factor 5 (eIF-5)	1		IF5_DROME	Q9VXK6	51668	Eukaryotic translation initiation factor 5 (eIF-5)	3
IF2G_DROME	Q24208	51452	Eukaryotic translation initiation factor 2 gamma subunit (eIF-2-gamma) (Suppressor of vari	7		IF2G_DROME	Q24208	51452	Eukaryotic translation initiation factor 2 gamma subunit (eIF-2-gamma) (Suppressor of vari	4
TBA4_DROME	P06606	51148	Tubulin alpha-4 chain	12		TBA4_DROME	P06606	51148	Tubulin alpha-4 chain	13
IF36_DROME	O77410	51129	Probable eukaryotic translation initiation factor 3 subunit 6 (eIF-3 p48) (eIF3e)	5		IF36_DROME	O77410	51129	Probable eukaryotic translation initiation factor 3 subunit 6 (eIF-3 p48) (eIF3e)	6
TBB3_DROME	P08841	50868	Tubulin beta-3 chain (Beta-3 tubulin)	9		TBB3_DROME	P08841	50868	Tubulin beta-3 chain (Beta-3 tubulin)	9
EF12_DROME	P05303	50630	Elongation factor 1-alpha (EF-1-alpha)	1		EF12_DROME	P05303	50630	Elongation factor 1-alpha (EF-1-alpha)	1
EF11_DROME	P08736	50250	Elongation factor 1-alpha (EF-1-alpha) (50 kDa female-specific protein)	9		EF11_DROME	P08736	50250	Elongation factor 1-alpha (EF-1-alpha) (50 kDa female-specific protein)	6
TBB1_DROME	Q24560	50115	Tubulin beta-1 chain (Beta-1 tubulin)	17		TBB1_DROME	Q24560	50115	Tubulin beta-1 chain (Beta-1 tubulin)	18
TBA1_DROME	P06603	49876	Tubulin alpha-1 chain	17		TBA1_DROME	P06603	49876	Tubulin alpha-1 chain	16
OST4_DROME	Q24319	49807	Dolichyl-diphosphooligosaccharide--protein glycosyltransferase 48 kDa subunit precursor (E	1		OST4_DROME	Q24319	49807	Dolichyl-diphosphooligosaccharide--protein glycosyltransferase 48 kDa subunit precursor (E	4
VIT2_DROME	P02844	49630	Vitellogenin II precursor (Yolk protein 2)	2		VIT2_DROME	P02844	49630	Vitellogenin II precursor (Yolk protein 2)	6
PRS4_DROME	P48601	49293	26S protease regulatory subunit 4 (P26s4)	8		PRS4_DROME	P48601	49293	26S protease regulatory subunit 4 (P26s4)	7
EF1G_DROME	Q9NJH0	48937	Elongation factor 1-gamma (EF-1-gamma) (eEF-1B gamma)	13		EF1G_DROME	Q9NJH0	48937	Elongation factor 1-gamma (EF-1-gamma) (eEF-1B gamma)	11
PURA_DROME	Q9Y0Y2	48870	Adenylosuccinate synthetase (EC 6.3.4.4) (IMP--aspartate ligase) (AdSS) (AMPSase)	1		PURA_DROME	Q9Y0Y2	48870	Adenylosuccinate synthetase (EC 6.3.4.4) (IMP--aspartate ligase) (AdSS) (AMPSase)	1
VIT1_DROME	P02843	48682	Vitellogenin I precursor (Yolk protein 1)	6		VIT1_DROME	P02843	48682	Vitellogenin I precursor (Yolk protein 1)	4
HE47_DROME	Q27268	48621	Probable ATP-dependent RNA helicase WM6	8		HE47_DROME	Q27268	48621	Probable ATP-dependent RNA helicase WM6	7
CAF1_DROME	Q24572	48605	Chromatin assembly factor 1 P55 subunit (CAF-1 P55 subunit) (dCAF-1) (Nucleosome remodelin	2		CAF1_DROME	Q24572	48605	Chromatin assembly factor 1 P55 subunit (CAF-1 P55 subunit) (dCAF-1) (Nucleosome remodelin	1
DPD2_DROME	Q9W088	47978	DNA polymerase delta small subunit (EC 2.7.7.7)	1		DPD2_DROME	Q9W088	47978	DNA polymerase delta small subunit (EC 2.7.7.7)	2
SAHH_DROME	Q27580	47222	Adenosylhomocysteinase (EC 3.3.1.1) (S-adenosyl-L-homocysteine hydrolase) (AdoHcyase)	7		SAHH_DROME	Q27580	47222	Adenosylhomocysteinase (EC 3.3.1.1) (S-adenosyl-L-homocysteine hydrolase) (AdoHcyase)	7
ENO_DROME	P15007	46534	Enolase (EC 4.2.1.11) (2-phosphoglycerate dehydratase) (2-phospho-D-glycerate hydro-lyase)	7		ENO_DROME	P15007	46534	Enolase (EC 4.2.1.11) (2-phosphoglycerate dehydratase) (2-phospho-D-glycerate hydro-lyase)	3
VIT3_DROME	P06607	46073	Vitellogenin III precursor (Yolk protein 3)	18		VIT3_DROME	P06607	46073	Vitellogenin III precursor (Yolk protein 3)	15
IF4A_DROME	Q02748	45849	Eukaryotic initiation factor 4A (eIF4A) (eIF-4A)	14		IF4A_DROME	Q02748	45849	Eukaryotic initiation factor 4A (eIF4A) (eIF-4A)	17
ACDM_DROME	Q9VSA3	45842	Probable acyl-CoA dehydrogenase, medium-chain specific, mitochondrial precursor (EC 1.3.99	9		ACDM_DROME	Q9VSA3	45842	Probable acyl-CoA dehydrogenase, medium-chain specific, mitochondrial precursor (EC 1.3.99	6
PRS8_DROME	O18413	45828	26S protease regulatory subunit 8	10		PRS8_DROME	O18413	45828	26S protease regulatory subunit 8	4
RL4_DROME	P09180	45727	60S ribosomal protein L4 (L1)	14		RL4_DROME	P09180	45727	60S ribosomal protein L4 (L1)	9
PSD6_DROME	Q9V3G7	45352	26S proteasome non-ATPase regulatory subunit 6 (26S proteasome regulatory subunit S10) (Rp	3		PSD6_DROME	Q9V3G7	45352	26S proteasome non-ATPase regulatory subunit 6 (26S proteasome regulatory subunit S10) (Rp	3
NMT_DROME	O61613	45092	Glycylpeptide N-tetradecanoyltransferase (EC 2.3.1.97) (Peptide N-myristoyltransferase) (M	9		NMT_DROME	O61613	45092	Glycylpeptide N-tetradecanoyltransferase (EC 2.3.1.97) (Peptide N-myristoyltransferase) (M	4
PGK_DROME	Q01604	43834	Phosphoglycerate kinase (EC 2.7.2.3)	18		PGK_DROME	Q01604	43834	Phosphoglycerate kinase (EC 2.7.2.3)	13
ACTZ_DROME	P45889	42692	Actin-like protein 87C	4		ACTZ_DROME	P45889	42692	Actin-like protein 87C	1
PSD4_DROME	P55035	42592	26S proteasome non-ATPase regulatory subunit 4 (26S proteasome regulatory subunit S5A) (Mu	5		PSD4_DROME	P55035	42592	26S proteasome non-ATPase regulatory subunit 4 (26S proteasome regulatory subunit S5A) (Mu	3
CTBP_DROME	O46036	42225	C-terminal binding protein (CtBP protein) (dCtBP)	5		CTBP_DROME	O46036	42225	C-terminal binding protein (CtBP protein) (dCtBP)	1
ACT2_DROME	P02572	41797	Actin-42A	12		ACT2_DROME	P02572	41797	Actin-42A	9
ACT1_DROME	P10987	41795	Actin-5C	12		ACT1_DROME	P10987	41795	Actin-5C	9
IDHA_DROME	Q9VWH4	40818	Probable isocitrate dehydrogenase [NAD] subunit alpha, mitochondrial precursor (EC 1.1.1.4	7		IDHA_DROME	Q9VWH4	40818	Probable isocitrate dehydrogenase [NAD] subunit alpha, mitochondrial precursor (EC 1.1.1.4	6
ADHX_DROME	P46415	40233	Alcohol dehydrogenase class III (EC 1.1.1.1) (Glutathione-dependent formaldehyde dehydroge	6		ADHX_DROME	P46415	40233	Alcohol dehydrogenase class III (EC 1.1.1.1) (Glutathione-dependent formaldehyde dehydroge	6
KARG_DROME	P48610	39598	Arginine kinase (EC 2.7.3.3) (AK)	6		KARG_DROME	P48610	39598	Arginine kinase (EC 2.7.3.3) (AK)	3
FKB4_DROME	P54397	39319	39 kDa FK506-binding nuclear protein (EC 5.2.1.8) (Peptidyl-prolyl cis-trans isomerase) (P	8		FKB4_DROME	P54397	39319	39 kDa FK506-binding nuclear protein (EC 5.2.1.8) (Peptidyl-prolyl cis-trans isomerase) (P	4
IF2A_DROME	P41374	38622	Eukaryotic translation initiation factor 2 alpha subunit (eIF-2-alpha)	7		IF2A_DROME	P41374	38622	Eukaryotic translation initiation factor 2 alpha subunit (eIF-2-alpha)	3
CATL_DROME	Q95029	37947	Cathepsin L precursor (EC 3.4.22.15) (Cysteine proteinase 1)	3		CATL_DROME	Q95029	37947	Cathepsin L precursor (EC 3.4.22.15) (Cysteine proteinase 1)	2
IPYR_DROME	O77460	37915	Inorganic pyrophosphatase (EC 3.6.1.1) (Pyrophosphate phospho-hydrolase) (PPase) (Nucleoso	5		IPYR_DROME	O77460	37915	Inorganic pyrophosphatase (EC 3.6.1.1) (Pyrophosphate phospho-hydrolase) (PPase) (Nucleoso	3
PP11_DROME	P48461	37346	Serine/threonine protein phosphatase alpha-1 isoform (EC 3.1.3.16)	1		PP11_DROME	P48461	37346	Serine/threonine protein phosphatase alpha-1 isoform (EC 3.1.3.16)	1
RM39_DROME	Q9VUJ0	37301	Probable mitochondrial 39s ribosomal protein L39 (MRP-L39) (MRP-L5)	2		RM39_DROME	Q9VUJ0	37301	Probable mitochondrial 39s ribosomal protein L39 (MRP-L39) (MRP-L5)	1
MCA2_DROME	Q9VUR3	36910	Probable multisynthetase complex auxiliary component p38	5		MCA2_DROME	Q9VUR3	36910	Probable multisynthetase complex auxiliary component p38	4
OM40_DROME	Q9U4L6	36313	Probable mitochondrial import receptor subunit TOM40 homolog (Translocase of outer membran	4		OM40_DROME	Q9U4L6	36313	Probable mitochondrial import receptor subunit TOM40 homolog (Translocase of outer membran	3
SQD_DROME	Q08473	36185	RNA-binding protein squid (Heterogeneous nuclear ribonucleoprotein 40) (HNRNP 40)	1		SQD_DROME	Q08473	36185	RNA-binding protein squid (Heterogeneous nuclear ribonucleoprotein 40) (HNRNP 40)	1
IF32_DROME	O02195	36137	Eukaryotic translation initiation factor 3 subunit 2 (eIF-3 beta) (eIF3i) (TRIP-1 homolog)	5		IF32_DROME	O02195	36137	Eukaryotic translation initiation factor 3 subunit 2 (eIF-3 beta) (eIF3i) (TRIP-1 homolog)	6
CC2C_DROME	P23573	35866	Cell division control protein 2 cognate (EC 2.7.1.37)	2		CC2C_DROME	P23573	35866	Cell division control protein 2 cognate (EC 2.7.1.37)	2
GBLP_DROME	O18640	35596	Guanine nucleotide-binding protein beta subunit-like protein (Receptor of activated protei	15		GBLP_DROME	O18640	35596	Guanine nucleotide-binding protein beta subunit-like protein (Receptor of activated protei	15
P2A_DROME	P23696	35446	Serine/threonine protein phosphatase PP2A (EC 3.1.3.16) (Microtubule star protein)	4		P2A_DROME	P23696	35446	Serine/threonine protein phosphatase PP2A (EC 3.1.3.16) (Microtubule star protein)	2
G3P2_DROME	P07487	35347	Glyceraldehyde-3-phosphate dehydrogenase II (EC 1.2.1.12) (GAPDH II)	14		G3P2_DROME	P07487	35347	Glyceraldehyde-3-phosphate dehydrogenase II (EC 1.2.1.12) (GAPDH II)	8
G3P1_DROME	P07486	35294	Glyceraldehyde-3-phosphate dehydrogenase I (EC 1.2.1.12) (GAPDH I)	15		G3P1_DROME	P07486	35294	Glyceraldehyde-3-phosphate dehydrogenase I (EC 1.2.1.12) (GAPDH I)	6
IF2B_DROME	P41375	35196	Eukaryotic translation initiation factor 2 beta subunit (eIF-2-beta)	6		IF2B_DROME	P41375	35196	Eukaryotic translation initiation factor 2 beta subunit (eIF-2-beta)	2
AR34_DROME	Q9VIM5	35082	Probable ARP2/3 complex 34 kDa subunit (P34-ARC)	4		AR34_DROME	Q9VIM5	35082	Probable ARP2/3 complex 34 kDa subunit (P34-ARC)	1
UFD1_DROME	Q9VTF9	34769	Ubiquitin fusion degradation protein 1 homolog (UB fusion protein 1)	2		UFD1_DROME	Q9VTF9	34769	Ubiquitin fusion degradation protein 1 homolog (UB fusion protein 1)	3
PP12_DROME	P12982	34519	Serine/threonine protein phosphatase alpha-2 isoform (EC 3.1.3.16)	3		PP12_DROME	P12982	34519	Serine/threonine protein phosphatase alpha-2 isoform (EC 3.1.3.16)	3
CDC2_DROME	P23572	34417	Cell division control protein 2 homolog (EC 2.7.1.37) (p34 protein kinase)	5		CDC2_DROME	P23572	34417	Cell division control protein 2 homolog (EC 2.7.1.37) (p34 protein kinase)	7
PSDE_DROME	Q9V3H2	34379	26S proteasome non-ATPase regulatory subunit 14 (26S proteasome regulatory subunit rpn11)	3		PSDE_DROME	Q9V3H2	34379	26S proteasome non-ATPase regulatory subunit 14 (26S proteasome regulatory subunit rpn11	2
SUCA_DROME	Q94522	34367	Succinyl-CoA ligase [GDP-forming] alpha-chain, mitochondrial precursor (EC 6.2.1.4) (Succi	6		SUCA_DROME	Q94522	34367	Succinyl-CoA ligase [GDP-forming] alpha-chain, mitochondrial precursor (EC 6.2.1.4) (Succi	3
RLA0_DROME	P19889	34181	60S acidic ribosomal protein P0 (DNA-(apurinic or apyrimidinic site) lyase) (EC 4.2.99.18)	11		RLA0_DROME	P19889	34181	60S acidic ribosomal protein P0 (DNA-(apurinic or apyrimidinic site	6
DHSB_DROME	P21914	33719	Succinate dehydrogenase [ubiquinone] iron-sulfur protein, mitochondrial precursor (EC 1.3.	4		DHSB_DROME	P21914	33719	Succinate dehydrogenase [ubiquinone] iron-sulfur protein, mitochondrial precursor (EC 1.3.	2
ADT_DROME	Q26365	32888	ADP,ATP carrier protein (ADP/ATP translocase) (Adenine nucleotide translocator) (ANT) (Str	24		ADT_DROME	Q26365	32888	ADP,ATP carrier protein (ADP/ATP translocase) (Adenine nucleotide translocator) (ANT) (Str	18
ATPG_DROME	O01666	32850	ATP synthase gamma chain, mitochondrial precursor (EC 3.6.3.14)	10		ATPG_DROME	O01666	32850	ATP synthase gamma chain, mitochondrial precursor (EC 3.6.3.14)	8
CAPA_DROME	Q9W2N0	32739	F-actin capping protein alpha subunit	5		CAPA_DROME	Q9W2N0	32739	F-actin capping protein alpha subunit	3
MTAP_DROME	Q9V813	31997	Putative S-methyl-5-thioadenosine phosphorylase (EC 2.4.2.28) (5'-methylthioadenosine phos	1		MTAP_DROME	Q9V813	31997	Putative S-methyl-5-thioadenosine phosphorylase (EC 2.4.2.28) (5'-methylthioadenosine phos	1
KRH2_DROME	Q9V447	31195	Kr-h2 protein	9		KRH2_DROME	Q9V447	31195	Kr-h2 protein	5
PSA1_DROME	P12881	31040	Proteasome subunit alpha type 1 (EC 3.4.25.1) (Proteasome 35 kDa subunit) (PROS-Dm35)	4		PSA1_DROME	P12881	31040	Proteasome subunit alpha type 1 (EC 3.4.25.1) (Proteasome 35 kDa subunit) (PROS-Dm35)	4
RL7A_DROME	P46223	30659	60S ribosomal protein L7a	5		RL7A_DROME	P46223	30659	60S ribosomal protein L7a	4
RL22_DROME	P50887	30592	60S ribosomal protein L22	5		RL22_DROME	P50887	30592	60S ribosomal protein L22	1
PORI_DROME	Q94920	30531	Voltage-dependent anion-selective channel (Porin protein)	7		PORI_DROME	Q94920	30531	Voltage-dependent anion-selective channel (Porin protein)	3
RSP4_DROME	P38979	30209	40S ribosomal protein SA (p40) (Stubarista protein) (Laminin receptor homolog) (K14)	8		RSP4_DROME	P38979	30209	40S ribosomal protein SA (p40) (Stubarista protein) (Laminin receptor homolog) (K14)	7
RS3A_DROME	P55830	30206	40S ribosomal protein S3a (C3 protein)	14		RS3A_DROME	P55830	30206	40S ribosomal protein S3a (C3 protein)	11
PSB4_DROME	Q9VNA5	29967	Probable proteasome subunit beta type 4 (EC 3.4.25.1)	6		PSB4_DROME	Q9VNA5	29967	Probable proteasome subunit beta type 4 (EC 3.4.25.1)	2
143E_DROME	P92177	29780	14-3-3 protein epsilon (Suppressor of Ras1 3-9)	8		143E_DROME	P92177	29780	14-3-3 protein epsilon (Suppressor of Ras1 3-9)	8
PMM_DROME	Q9VTZ6	29648	Probable phosphomannomutase (EC 5.4.2.8) (PMM)	5		PMM_DROME	Q9VTZ6	29648	Probable phosphomannomutase (EC 5.4.2.8) (PMM)	4
RL7_DROME	P32100	29534	60S ribosomal protein L7	8		RL7_DROME	P32100	29534	60S ribosomal protein L7	9
PSA4_DROME	P18053	29393	Proteasome subunit alpha type 4 (EC 3.4.25.1) (Proteasome 29 kDa subunit) (PROS-Dm29)	6		PSA4_DROME	P18053	29393	Proteasome subunit alpha type 4 (EC 3.4.25.1) (Proteasome 29 kDa subunit) (PROS-Dm29)	4
IF4E_DROME	P48598	29205	Eukaryotic translation initiation factor 4E (eIF4E) (eIF-4E) (mRNA cap-binding protein) (e	2		IF4E_DROME	P48598	29205	Eukaryotic translation initiation factor 4E (eIF4E) (eIF-4E) (mRNA cap-binding protein) (e	3
RS4_DROME	P41042	29152	40S ribosomal protein S4	12		RS4_DROME	P41042	29152	40S ribosomal protein S4	9
EF1D_DROME	Q9VL18	28917	Probable elongation factor 1-delta (EF-1-delta)	6		EF1D_DROME	Q9VL18	28917	Probable elongation factor 1-delta (EF-1-delta)	1
RS2_DROME	P31009	28881	40S ribosomal protein S2 (Strings of pearls protein)	8		RS2_DROME	P31009	28881	40S ribosomal protein S2 (Strings of pearls protein)	3
PCNA_DROME	P17917	28811	Proliferating cell nuclear antigen (PCNA) (Cyclin) (Mutagen-sensitive 209 protein)	8		PCNA_DROME	P17917	28811	Proliferating cell nuclear antigen (PCNA) (Cyclin) (Mutagen-sensitive 209 protein)	7
RS6_DROME	P29327	28390	40S ribosomal protein S6	1		RS6_DROME	P29327	28390	40S ribosomal protein S6	2
PS71_DROME	P22769	27955	Proteasome subunit alpha type 7-1 (EC 3.4.25.1) (Proteasome 28 kDa subunit 1) (PROS-Dm28.1	5		PS71_DROME	P22769	27955	Proteasome subunit alpha type 7-1 (EC 3.4.25.1) (Proteasome 28 kDa subunit 1) (PROS-Dm28.1	1
RL8_DROME	Q9V3G1	27875	60S ribosomal protein L8	2		RL8_DROME	Q9V3G1	27875	60S ribosomal protein L8	3
PSA3_DROME	Q9V5C6	27658	Proteasome subunit alpha type 3 (EC 3.4.25.1) (20S proteasome subunit alpha-7)	8		PSA3_DROME	Q9V5C6	27658	Proteasome subunit alpha type 3 (EC 3.4.25.1) (20S proteasome subunit alpha-7)	6
ADH_DROME	P00334	27613	Alcohol dehydrogenase (EC 1.1.1.1)	6		ADH_DROME	P00334	27613	Alcohol dehydrogenase (EC 1.1.1.1)	3
RS3_DROME	Q06559	27454	40S ribosomal protein S3	15		RS3_DROME	Q06559	27454	40S ribosomal protein S3	14
PSA6_DROME	Q9XZJ4	27145	Proteasome subunit alpha type 6 (EC 3.4.25.1) (20S proteasome subunit alpha-1)	7		PSA6_DROME	Q9XZJ4	27145	Proteasome subunit alpha type 6 (EC 3.4.25.1) (20S proteasome subunit alpha-1)	5
6PGL_DROME	Q9VZ64	26655	Potential 6-phosphogluconolactonase (EC 3.1.1.31) (6PGL)	2		6PGL_DROME	Q9VZ64	26655	Potential 6-phosphogluconolactonase (EC 3.1.1.31) (6PGL)	1
COX2_DROME	P00408	26173	Cytochrome c oxidase polypeptide II (EC 1.9.3.1)	2		COX2_DROME	P00408	26173	Cytochrome c oxidase polypeptide II (EC 1.9.3.1)	1
VATE_DROME	P54611	26066	Vacuolar ATP synthase subunit E (EC 3.6.3.14) (V-ATPase E subunit) (Vacuolar proton pump E	9		VATE_DROME	P54611	26066	Vacuolar ATP synthase subunit E (EC 3.6.3.14) (V-ATPase E subunit) (Vacuolar proton pump E	2
PSA2_DROME	P40301	25890	Proteasome subunit alpha type 2 (EC 3.4.25.1) (Proteasome 25 kDa subunit) (PROS-Dm25)	5		PSA2_DROME	P40301	25890	Proteasome subunit alpha type 2 (EC 3.4.25.1) (Proteasome 25 kDa subunit) (PROS-Dm25)	3
UBL_DROME	P35122	25878	Ubiquitin carboxyl-terminal hydrolase (EC 3.4.19.12) (Ubiquitin thiolesterase)	1		UBL_DROME	P35122	25878	Ubiquitin carboxyl-terminal hydrolase (EC 3.4.19.12) (Ubiquitin thiolesterase)	1
PSB1_DROME	P40304	25826	Proteasome subunit beta type 1 (EC 3.4.25.1) (Proteasome 26 kDa subunit)	3		PSB1_DROME	P40304	25826	Proteasome subunit beta type 1 (EC 3.4.25.1) (Proteasome 26 kDa subunit)	3
IF3B_DROME	Q9W2D9	25649	Probable eukaryotic translation initiation factor 3 subunit 11 (eIF-3 p25) (eIF3k)	3		IF3B_DROME	Q9W2D9	25649	Probable eukaryotic translation initiation factor 3 subunit 11 (eIF-3 p25) (eIF3k)	5
RL10_DROME	O61231	25511	60S ribosomal protein L10 (QM protein homolog) (dQM)	7		RL10_DROME	O61231	25511	60S ribosomal protein L10 (QM protein homolog) (dQM)	2
RS5_DROME	Q24186	25418	40S ribosomal protein S5	6		RS5_DROME	Q24186	25418	40S ribosomal protein S5	2
RL13_DROME	P41126	24936	60S ribosomal protein L13 (BBC1 protein homolog)	6		RL13_DROME	P41126	24936	60S ribosomal protein L13 (BBC1 protein homolog)	5
RAB3_DROME	P25228	24846	Ras-related protein Rab-3	1		RAB3_DROME	P25228	24846	Ras-related protein Rab-3	1
RAN_DROME	Q9VZ23	24693	GTP-binding nuclear protein Ran	9		RAN_DROME	Q9VZ23	24693	GTP-binding nuclear protein Ran	8
CYPH_DROME	P25007	24650	Peptidyl-prolyl cis-trans isomerase (EC 5.2.1.8) (PPIase) (Rotamase) (Cyclophilin) (Cyclos	10		CYPH_DROME	P25007	24650	Peptidyl-prolyl cis-trans isomerase (EC 5.2.1.8) (/PPIase) (/Rotamase) (/Cyclophilin) (/Cyclos	3
RU1A_DROME	P43332	24531	U1 small nuclear ribonucleoprotein A (U1 snRNP protein A) (U1-A) (Sex determination protei	2		RU1A_DROME	P43332	24531	U1 small nuclear ribonucleoprotein A (U1 snRNP protein A) (U1-A) (Sex determination protei	3
RL15_DROME	O17445	24310	60S ribosomal protein L15	2		RL15_DROME	O17445	24310	60S ribosomal protein L15	1
R10B_DROME	Q9VTP4	24258	60S ribosomal protein L10a-2	6		R10B_DROME	Q9VTP4	24258	60S ribosomal protein L10a-2	6
EF1B_DROME	O96827	24101	Probable elongation factor 1-beta (EF-1-beta)	6		EF1B_DROME	O96827	24101	Probable elongation factor 1-beta (EF-1-beta)	7
GTT1_DROME	P20432	23851	Glutathione S-transferase 1-1 (EC 2.5.1.18) (GST class-theta) (Fragment)	8		GTT1_DROME	P20432	23851	Glutathione S-transferase 1-1 (EC 2.5.1.18) (GST class-theta)	4
RS8_DROME	Q8MLY8	23745	40S ribosomal protein S8	6		RS8_DROME	Q8MLY8	23745	40S ribosomal protein S8	4
R13A_DROME	Q9VNE9	23632	60S ribosomal protein L13A	4		R13A_DROME	Q9VNE9	23632	60S ribosomal protein L13A	2
HS27_DROME	P02518	23602	Heat shock protein 27	7		HS27_DROME	P02518	23602	Heat shock protein 27	7
HS26_DROME	P02517	22980	Heat shock protein 26	7		HS26_DROME	P02517	22980	Heat shock protein 26	4
L2CC_DROME	P24156	22803	L(2)37CC protein	6		L2CC_DROME	P24156	22803	L(2)37CC protein	5
RS9_DROME	P55935	22702	40S ribosomal protein S9	7		RS9_DROME	P55935	22702	40S ribosomal protein S9	8
ATPO_DROME	Q24439	22408	ATP synthase oligomycin sensitivity conferral protein, mitochondrial precursor (EC 3.6.3.1	8		ATPO_DROME	Q24439	22408	ATP synthase oligomycin sensitivity conferral protein, mitochondrial precursor (EC 3.6.3.1	6
SELT_DROME	Q9VMV6	22308	SelT-like protein precursor	1		SELT_DROME	Q9VMV6	22308	SelT-like protein precursor	1
RS7_DROME	Q9VA91	22156	40S ribosomal protein S7	10		RS7_DROME	Q9VA91	22156	40S ribosomal protein S7	6
PDX1_DROME	Q9V3P0	21724	Peroxiredoxin 1 (EC 1.11.1.-) (Thioredoxin peroxidase) (Cytosolic thioredoxin peroxidase)	9		PDX1_DROME	Q9V3P0	21724	Peroxiredoxin 1 (EC 1.11.1.-) (Thioredoxin peroxidase) (Cytosolic thioredoxin peroxidase	4
RHO1_DROME	P48148	21709	Ras-like GTP-binding protein Rho1	4		RHO1_DROME	P48148	21709	Ras-like GTP-binding protein Rho1	2
RL9_DROME	P50882	21378	60S ribosomal protein L9	6		RL9_DROME	P50882	21378	60S ribosomal protein L9	4
RAC1_DROME	P40792	21340	Ras-related protein Rac1	1		RAC1_DROME	P40792	21340	Ras-related protein Rac1	2
PFD3_DROME	Q9VGP6	21337	Probable prefoldin subunit 3	4		PFD3_DROME	Q9VGP6	21337	Probable prefoldin subunit 3	6
RL11_DROME	P46222	21099	60S ribosomal protein L11	4		RL11_DROME	P46222	21099	60S ribosomal protein L11	3
RL1X_DROME	P41093	21016	60S ribosomal protein L18a	11		RL1X_DROME	P41093	21016	60S ribosomal protein L18a	9
RSMB_DROME	Q05856	21007	Small nuclear ribonucleoprotein associated protein B (snRNP-B) (Sm protein B) (Sm-B) (SmB)	7		RSMB_DROME	Q05856	21007	Small nuclear ribonucleoprotein associated protein B (snRNP-B) (Sm protein B) (Sm-B) (SmB)	4
RAS3_DROME	P08645	20850	Ras-like protein 3 (Roughened protein)	3		RAS3_DROME	P08645	20850	Ras-like protein 3 (Roughened protein)	1
ARL2_DROME	Q06849	20821	GTP-binding ADP-ribosylation factor homolog 2 protein	1		ARL2_DROME	Q06849	20821	GTP-binding ADP-ribosylation factor homolog 2 protein	1
YC17_DROME	Q9VH95	20740	Hypothetical protein CG16817	4		YC17_DROME	Q9VH95	20740	Hypothetical protein CG16817	3
RHEB_DROME	Q9VND8	20718	GTP-binding protein Rheb homolog	2		RHEB_DROME	Q9VND8	20718	GTP-binding protein Rheb homolog	3
HS23_DROME	P02516	20616	Heat shock protein 23	5		HS23_DROME	P02516	20616	Heat shock protein 23	1
ARF2_DROME	P40945	20473	ADP-ribosylation factor 2	2		ARF2_DROME	P40945	20473	ADP-ribosylation factor 2	1
ARL1_DROME	P25160	20234	GTP-binding ADP-ribosylation factor homolog 1 protein	3		ARL1_DROME	P25160	20234	GTP-binding ADP-ribosylation factor homolog 1 protein	1
PTH2_DROME	O97067	19860	Probable peptidyl-tRNA hydrolase 2 (EC 3.1.1.29) (PTH 2)	3		PTH2_DROME	O97067	19860	Probable peptidyl-tRNA hydrolase 2 (EC 3.1.1.29) (PTH 2)	4
TCTP_DROME	Q9VGS2	19625	Translationally controlled tumor protein homolog (TCTP)	5		TCTP_DROME	Q9VGS2	19625	Translationally controlled tumor protein homolog (TCTP)	2
RL14_DROME	P55841	19162	60S ribosomal protein L14	9		RL14_DROME	P55841	19162	60S ribosomal protein L14	6
PFD5_DROME	Q9VCZ8	19066	Probable prefoldin subunit 5	8		PFD5_DROME	Q9VCZ8	19066	Probable prefoldin subunit 5	2
RS10_DROME	Q9VB14	18219	40S ribosomal protein S10	2		RS10_DROME	Q9VB14	18219	40S ribosomal protein S10	1
RS18_DROME	P41094	17601	40S ribosomal protein S18	10		RS18_DROME	P41094	17601	40S ribosomal protein S18	10
IF5A_DROME	Q9GU68	17580	Eukaryotic translation initiation factor 5A (eIF-5A)	5		IF5A_DROME	Q9GU68	17580	Eukaryotic translation initiation factor 5A (eIF-5A)	1
RS19_DROME	P39018	17163	40S ribosomal protein S19	4		RS19_DROME	P39018	17163	40S ribosomal protein S19	3
NDKA_DROME	P08879	17159	Nucleoside diphosphate kinase (EC 2.7.4.6) (NDK) (NDP kinase) (Abnormal wing discs protein	1		NDKA_DROME	P08879	17159	Nucleoside diphosphate kinase (EC 2.7.4.6) (NDK) (NDP kinase) (Abnormal wing discs protein	1
CADF_DROME	P45594	17142	Cofilin/actin depolymerizing factor homolog (D61 protein) (Twinstar protein)	10		CADF_DROME	P45594	17142	Cofilin/actin depolymerizing factor homolog (D61 protein) (Twinstar protein)	6
RS13_DROME	Q03334	17037	40S ribosomal protein S13	6		RS13_DROME	Q03334	17037	40S ribosomal protein S13	4
RL2A_DROME	P41092	17011	60S ribosomal protein L27a	4		RL2A_DROME	P41092	17011	60S ribosomal protein L27a	3
NLP_DROME	Q27415	16985	Nucleoplasmin-like protein (dNLP) (Chromatin decondensation protein 1)	3		NLP_DROME	Q27415	16985	Nucleoplasmin-like protein (dNLP) (Chromatin decondensation protein 1)	3
RS16_DROME	Q9W237	16764	40S ribosomal protein S16	10		RS16_DROME	Q9W237	16764	40S ribosomal protein S16	6
RS14_DROME	P14130	16255	40S ribosomal protein S14	7		RS14_DROME	P14130	16255	40S ribosomal protein S14	1
RL28_DROME	Q9VZS5	16019	60S ribosomal protein L28	8		RL28_DROME	Q9VZS5	16019	60S ribosomal protein L28	5
RL32_DROME	P04359	16010	60S ribosomal protein L32 (Ribosomal protein 49)	4		RL32_DROME	P04359	16010	60S ribosomal protein L32 (Ribosomal protein 49)	3
RS23_DROME	Q8T3U2	16007	40S ribosomal protein S23	4		RS23_DROME	Q8T3U2	16007	40S ribosomal protein S23	4
SMD3_DROME	O44437	15572	Small nuclear ribonucleoprotein SM D3 (snRNP core protein D3) (SM-D3)	2		SMD3_DROME	O44437	15572	Small nuclear ribonucleoprotein SM D3 (snRNP core protein D3) (/SM-D3)	2
RS17_DROME	P17704	15144	40S ribosomal protein S17	4		RS17_DROME	P17704	15144	40S ribosomal protein S17	3
RS1A_DROME	P48149	14631	40S ribosomal protein S15a	5		RS1A_DROME	P48149	14631	40S ribosomal protein S15a	4
RL31_DROME	Q9V597	14524	60S ribosomal protein L31	2		RL31_DROME	Q9V597	14524	60S ribosomal protein L31	1
PFD6_DROME	Q9VW56	14418	Probable prefoldin subunit 6	3		PFD6_DROME	Q9VW56	14418	Probable prefoldin subunit 6	1
H2B_DROME	P02283	13556	Histone H2B	2		H2B_DROME	P02283	13556	Histone H2B	1
SMD2_DROME	Q9VI10	13495	Probable small nuclear ribonucleoprotein Sm D2 (snRNP core protein D2) (Sm-D2)	6		SMD2_DROME	Q9VI10	13495	Probable small nuclear ribonucleoprotein Sm D2 (snRNP core protein D2) (Sm-D2)	4
H2A_DROME	P84051	13223	Histone H2A	1		H2A_DROME	P84051	13223	Histone H2A	1
RS25_DROME	P48588	13193	40S ribosomal protein S25	3		RS25_DROME	P48588	13193	40S ribosomal protein S25	2
UBIQ_DROME	Q9VZL4	8560	Ubiquitin	8		UBIQ_DROME	Q9VZL4	8560	Ubiquitin	4
HYD_DROME	P51592	319478	Ubiquitin--protein ligase hyd (EC 6.3.2.-) (Hyperplastic discs protein)	10		TRA1_DROME	Q8I8U7	436193	Transcription-associated protein 1 (dTRA1)	4
SPCA_DROME	P13395	278132	Spectrin alpha chain	1		IP3R_DROME	P29993	318904	Inositol 1,4,5-trisphosphate receptor (InsP3 receptor) (InsP3R)	1
ATRX_DROME	Q9GQN5	148128	Transcriptional regulator ATRX homolog (X-linked nuclear protein) (dXNP) (d-xnp)	5		LVA_DROME	Q8MSS1	315709	Lava lamp protein	1
RPB2_DROME	P08266	133957	DNA-directed RNA polymerase II 140 kDa polypeptide (EC 2.7.7.6) (RNA polymerase II subunit	1		MYSN_DROME	Q99323	236498	Myosin heavy chain, non-muscle (Zipper protein) (Myosin II) (Non-muscle MHC)	2
CNN_DROME	P54623	129828	Centrosomin (Arrow protein)	2		DMDB_DROME	Q9VDW3	185311	Dystrophin, isoform B	1
CUP_DROME	Q9VMA3	127260	Cup protein (Oskar ribonucleoprotein complex 147 kDa subunit)	4		BRM_DROME	P25439	184973	Homeotic gene regulator (Brahma protein)	1
XPO1_DROME	Q9TVM2	122720	Exportin 1 (Chromosome region maintenance 1 protein) (Embargoed protein)	1		ADA_DROME	P91926	105553	Alpha-adaptin homolog	2
KL61_DROME	P46863	121088	Bipolar kinesin KRP-130 (Kinesin-like protein Klp61F)	3		K6PF_DROME	P52034	86856	6-phosphofructokinase (EC 2.7.1.11) (Phosphofructokinase) (Phosphohexokinase)	1
SGG_DROME	P18431	114371	Protein kinase shaggy (EC 2.7.1.37) (Protein zeste-white 3)	5		NSF2_DROME	P54351	83405	Vesicular-fusion protein Nsf2 (N-ethylmaleimide-sensitive fusion protein 2) (NEM-sensitive	2
MSH2_DROME	P43248	109080	DNA mismatch repair protein spellchecker 1	2		NSF1_DROME	P46461	82503	Vesicular-fusion protein Nsf1 (N-ethylmaleimide-sensitive fusion protein 1) (NEM-sensitive	1
RFC1_DROME	P35600	108548	Activator 1 140 kDa subunit (Replication factor C large subunit) (Germline transcription f	7		VATC_DROME	Q9V7N5	78807	Vacuolar ATP synthase subunit C (EC 3.6.3.14) (V-ATPase C subunit) (Vacuolar proton pump C	1
COPB_DROME	P45437	107339	Coatomer beta subunit (Beta-coat protein) (Beta-COP)	1		FSYA_DROME	P25028	77677	Mitosis initiation protein fs(1)Ya	1
CTNA_DROME	P35220	102380	Alpha-catenin	1		DB73_DROME	P26802	77542	Probable ATP-dependent RNA helicase Dbp73D (DEAD-box protein 73D)	1
GCP2_DROME	Q9XYP7	98442	Gamma-tubulin complex component 2 homolog (Gamma ring complex protein 84) (dGrip84) (d84p)	2		KU70_DROME	Q23976	72449	Yolk protein factor 1 beta subunit (Inverted repeat-binding protein)	1
CUL1_DROME	Q24311	89455	Cullin homolog 1 (Lin-19 homolog protein)	1		EBI_DROME	Q95RJ9	72343	F-box-like/WD-repeat protein ebi	3
STAT_DROME	Q24151	86359	Signal transducer and transcription activator (Marelle protein) (d-STAT)	1		SLY1_DROME	Q24179	72320	Sly1 protein homolog	1
SUF_DROME	P25991	84406	Suppressor of forked protein	1		RGP1_DROME	Q9VIW3	66028	Ran GTPase-activating protein (RanGAP) (Segregation distorter protein)	1
EFGM_DROME	Q9VM33	83457	Probable elongation factor G, mitochondrial precursor (mEF-G)	2		CH6C_DROME	Q9VMN5	61548	Probable 60 kDa heat shock protein homolog 2, mitochondrial precursor (Hsp60) (60 kDa chap	1
GROU_DROME	P16371	78870	Groucho protein (Enhancer of split M9/10)	2		CH60_DROME	O02649	60771	60 kDa heat shock protein, mitochondrial precursor (Hsp60) (60 kDa chaperonin) (CPN60) (He	2
HSF_DROME	P22813	76886	Heat shock factor protein (HSF) (Heat shock transcription factor) (HSTF)	1		G22C_DROME	P58952	58784	Putative gustatory receptor 22c	1
PROD_DROME	Q04499	75917	Proline oxidase, mitochondrial precursor (EC 1.5.3.-) (Proline dehydrogenase) (Protein slu	1		C310_DROME	Q9VJ71	57077	Probable cytochrome P450 310a1 (EC 1.14.-.-) (CYPCCCXA1)	1
RRP1_DROME	P27864	74617	Recombination repair protein 1 (DNA-(apurinic or apyrimidinic site) lyase) (EC 4.2.99.18)	1		6PGD_DROME	P41572	52458	6-phosphogluconate dehydrogenase, decarboxylating (EC 1.1.1.44)	4
SR68_DROME	Q9VSS2	68966	Probable signal recognition particle 68 kDa protein (SRP68)	8		TBG2_DROME	P42271	51264	Tubulin gamma-2 chain (Gamma-2 tubulin)	3
VAA1_DROME	P48602	68332	Vacuolar ATP synthase catalytic subunit A isoform 1 (EC 3.6.3.14) (V-ATPase A subunit 1) (	4		U2AF_DROME	Q24562	46626	Splicing factor U2AF 50 kDa subunit (U2 auxiliary factor 50 kDa subunit) (U2 snRNP auxilia	1
PU68_DROME	Q8T6B9	67897	Poly U binding splicing factor half pint (68 kDa poly U binding splicing factor) (Half pin	1		INX3_DROME	Q9VAS7	45327	Innexin Inx3 (Innexin-3)	1
P2B1_DROME	P48456	64546	Serine/threonine protein phosphatase 2B catalytic subunit 1 (EC 3.1.3.16) (Calmodulin-depe	1		VERM_DROME	P20351	44393	Tryptophan 2,3-dioxygenase (EC 1.13.11.11) (Tryptophan pyrrolase) (Vermilion protein)	1
C391_DROME	Q9VQD2	59842	Probable cytochrome P450 309a1 (EC 1.14.-.-) (CYPCCCIXA1)	1		HEMZ_DROME	Q9V9S8	43569	Ferrochelatase, mitochondrial precursor (EC 4.99.1.1) (Protoheme ferro-lyase) (Heme synthe	2
CCE1_DROME	Q9VGZ0	58905	Probable cytochrome P450 12e1, mitochondrial precursor (EC 1.14.-.-) (CYPXIIE1)	1		DSOR_DROME	Q24324	43516	Dual specificity mitogen-activated protein kinase kinase dSOR1 (EC 2.7.1.-) (Downstream of	1
NO60_DROME	O44081	56795	Nucleolar protein AT band 60B (Minifly protein)	9		DCUP_DROME	Q9V595	39963	Uroporphyrinogen decarboxylase (EC 4.1.1.37) (URO-D) (UPD)	2
TRX2_DROME	Q9VNT5	56241	Thioredoxin reductase 2, mitochondrial precursor (EC 1.8.1.9) (TrxR-2)	1		RUX_DROME	P50445	37875	Cell cycle negative regulator roughex	2
PUR1_DROME	Q27601	55482	Amidophosphoribosyltransferase precursor (EC 2.4.2.14) (Glutamine phosphoribosylpyrophosph	2		G3P2_DROME	P07487	35369	Glyceraldehyde-3-phosphate dehydrogenase II (EC 1.2.1.12) (GAPDH II) (Fragment)	6
PYR5_DROME	Q01637	53294	Uridine 5'-monophosphate synthase (UMP synthase) (Rudimentary-like protein) [Includes: Oro	4		DIMH_DROME	Q9VAQ5	35026	Probable dimethyladenosine transferase (EC 2.1.1.-) (S-adenosylmethionine-6-N',N'-adenosyl	1
HEP_DROME	Q23977	53046	Dual specificity mitogen-activated protein kinase kinase hemipterous (EC 2.7.1.-) (MAPKK)	1		PPV_DROME	Q27884	34736	Serine/threonine protein phosphatase PP-V (EC 3.1.3.16)	1
CSN2_DROME	Q94899	51494	COP9 signalosome complex subunit 2 (SGN2) (Alien protein) (Dch2)	1		CAPB_DROME	P48603	31343	F-actin capping protein beta subunit	1
NFS1_DROME	Q9VKD3	51042	Probable cysteine desulfurase, mitochondrial precursor (EC 2.8.1.7)	2		PS4L_DROME	Q9VA12	28151	Proteasome subunit alpha type 4-like (EC 3.4.25.1)	2
ARP3_DROME	P32392	47003	Actin-like protein 3 (Actin-like protein 66B) (Actin-2)	1		PSA5_DROME	Q95083	26866	Proteasome subunit alpha type 5 (EC 3.4.25.1)	1
NUDM_DROME	P91929	46868	NADH-ubiquinone oxidoreductase 42 kDa subunit, mitochondrial precursor (EC 1.6.5.3) (EC 1.	3		GTT3_DROME	Q9VG97	22893	Glutathione S-transferase D3 (EC 2.5.1.18) (DmGST22)	1
G59E_DROME	Q9W1N6	45796	Putative gustatory receptor 59e	1		SP25_DROME	Q9VYY2	22203	Probable microsomal signal peptidase 25 kDa subunit (EC 3.4.-.-) (SPase 25 kDa subunit) (S	1
PHYL_DROME	Q27934	44814	Phyllopod protein	1		SP22_DROME	Q9VCA9	20291	Probable microsomal signal peptidase 22 kDa subunit (EC 3.4.-.-) (SPase 22 kDa subunit) (S	1
METK_DROME	P40320	44668	S-adenosylmethionine synthetase (EC 2.5.1.6) (Methionine adenosyltransferase) (AdoMet synt	2		ATPQ_DROME	Q24251	20188	ATP synthase D chain, mitochondrial (EC 3.6.3.14)	1
SELD_DROME	O18373	43418	Selenide,water dikinase (EC 2.7.9.3) (Selenophosphate synthetase) (Selenium donor protein)	1		RT25_DROME	Q9VY28	19145	Probable mitochondrial 28S ribosomal protein S25 (S25mt) (MRP-S25)	2
ERKA_DROME	P40417	43124	Mitogen-activated protein kinase ERK-A (EC 2.7.1.37) (Extracellular-regulated kinase A) (R	2		UBC3_DROME	P35128	17225	Ubiquitin-conjugating enzyme E2-17 kDa (EC 6.3.2.19) (Ubiquitin-protein ligase) (Ubiquitin	1
FABD_DROME	Q8T3L6	42059	Probable malonyl CoA-acyl carrier protein transacylase, mitochondrial precursor (EC 2.3.1.	1
ACT3_DROME	P53501	41808	Actin 57B	8
128U_DROME	P32234	41104	GTP-binding protein 128UP	2
RB27_DROME	P48809	41004	Heterogeneous nuclear ribonucleoprotein 27C (hnRNP 48) (HRP48.1)	2
GBI5_DROME	P20353	40570	Guanine nucleotide-binding protein G(i), alpha subunit 65A	3
GB01_DROME	P16378	40450	Guanine nucleotide-binding protein G(o), alpha subunit 47A	3
KC2A_DROME	P08181	39803	Casein kinase II, alpha chain (EC 2.7.1.37) (CK II alpha subunit)	1
RTC1_DROME	O77264	39477	RNA 3'-terminal phosphate cyclase (EC 6.5.1.4) (RNA-3'-phosphate cyclase) (RNA cyclase)	1
GPDA_DROME	P13706	39308	Glycerol-3-phosphate dehydrogenase [NAD+], cytoplasmic (EC 1.1.1.8) (GPD-C) (GPDH-C)	1
RFC2_DROME	P53034	37150	Activator 1 40 kDa subunit (Replication factor C 40 kDa subunit) (A1 40 kDa subunit) (RF-C	2
DNJ1_DROME	Q24133	37005	DnaJ protein homolog 1 (DROJ1)	1
TYSY_DROME	O76511	36633	Thymidylate synthase (EC 2.1.1.45) (TS) (TSase)	4
ANX9_DROME	P22464	36035	Annexin IX (Annexin B9)	1
ANXX_DROME	P22465	35568	Annexin X	1
COLT_DROME	Q9VQG4	32931	Congested-like trachea protein	2
NPSN_DROME	Q9VXK0	31945	NipSnap protein	4
CRK_DROME	Q9XYM0	31186	Adapter molecule Crk	3
OTBL_DROME	Q9VL00	30353	Ubiquitin thiolesterase otubain-like protein (EC 3.4.-.-) (Ubiquitin-specific processing p	5
U2AG_DROME	Q94535	29858	Splicing factor U2af 38 kDa subunit (U2 auxiliary factor 38 kDa subunit) (U2 snRNP auxilia	2
143Z_DROME	P29310	28210	14-3-3-like protein (Leonardo protein) (14-3-3 zeta)	6
VAD1_DROME	Q9V7D2	27610	Vacuolar ATP synthase subunit D 1 (EC 3.6.3.14) (V-ATPase D subunit 1) (Vacuolar proton pu	5
ATPF_DROME	Q94516	27340	ATP synthase B chain, mitochondrial precursor (EC 3.6.3.14) (FO-ATP synthase subunit B)	2
DPM1_DROME	Q9VIU7	26985	Probable dolichol-phosphate mannosyltransferase (EC 2.4.1.83) (Dolichol-phosphate mannose	3
HCD2_DROME	O18404	26888	3-hydroxyacyl-CoA dehydrogenase type II (EC 1.1.1.35) (Type II HADH) (Scully protein)	1
IF6_DROME	P56538	26478	Probable eukaryotic translation initiation factor 6 (eIF-6)	1
PSB3_DROME	Q9XYN7	23218	Proteasome subunit beta type 3 (EC 3.4.25.1) (20S proteasome subunit beta-3)	3
HP1_DROME	P05205	23171	Heterochromatin protein 1 (HP1) (Nonhistone chromosomal protein C1A9 antigen)	2
RAS1_DROME	P08646	21580	Ras-like protein 1	2
ARF1_DROME	P61209	20544	ADP-ribosylation factor 1	2
APT_DROME	P12426	19678	Adenine phosphoribosyltransferase (EC 2.4.2.7) (APRT)	3
DOD_DROME	P54353	18365	Dodo protein	2
PPA1_DROME	P82890	17545	Low molecular weight phosphotyrosine protein phosphatase 1 (EC 3.1.3.48) (Low molecular we	4
MGN_DROME	P49028	17300	Mago nashi protein	2
UBC1_DROME	P25867	16667	Ubiquitin-conjugating enzyme E2-17 kDa (EC 6.3.2.19) (Ubiquitin-protein ligase) (Ubiquitin	1
H3_DROME	P02299	15247	Histone H3	5
RL23_DROME	P48159	14857	60S ribosomal protein L23 (L17A)	4
H2AV_DROME	P08985	14841	Histone H2A variant	3
RT16_DROME	Q9V6Y3	14510	Probable mitochondrial 28S ribosomal protein S16 (MRP-S16)	1
SMD1_DROME	Q9VU02	13788	Probable small nuclear ribonucleoprotein Sm D1 (snRNP core protein D1) (Sm-D1)	3
RL36_DROME	P49630	13494	60S ribosomal protein L36 (Minute(1)1B protein)	3
RS20_DROME	P55828	13479	40S ribosomal protein S20	2
RS26_DROME	P13008	13258	40S ribosomal protein S26 (DS31)	1
H4_DROME	P84040	11243	Histone H4	5
# peptide number shown here are the highest number of peptides if the protein was indentified in multiple gel slices.
