# Supplementary material for: Genetic and Proteomic Evidence for Roles of Drosophila SUMO in Cell Cycle Control, Ras Signaling, and Early Pattern Formation
Source: PLoS One. 2009 Jun 16;4(6):e5905. doi: 10.1371/journal.pone.0005905 (PMC2692000; doi:10.1371/journal.pone.0005905)
Supplement: Table S4 — GO categories of SUMO conjugates identified in two-step purification - biological processes ontology (0.04 MB XLS) [file pone.0005905.s004.xls]

## Sheet: Table S4
Table S4. GO categories of SUMO conjugates identified in two-step purification - biological processes ontology.
GO slim terms from the biological process ontology.		HypGeoM
TERM	metabolic process
GOID	GO:0008152	3.68e-20
NUM_ANNOTATIONS	: 108 of 140 genes (77.14%)#
TOTAL_NUM_ANNOTATIONS	: 4916 of 12533 annotated genes (39.22%)
ANNOTATED_GENES	: CG10223, CG10231, CG1034, CG10377, CG10484, CG10498, CG10506, CG10719, CG11181, CG11276, CG11624, CG11798, CG11888, CG11901, CG11987, CG12052, CG12225, CG12306, CG1242, CG1263, CG1372, CG1391, CG14792, CG1490, CG14999, CG1658, CG16784, CG17246, CG17291, CG17369, CG1759, CG17743, CG17870, CG18069, CG18582, CG1873, CG1883, CG2168, CG2210, CG2238, CG2252, CG2263, CG2707, CG2827, CG2867, CG2922, CG…
TERM	primary metabolic process
GOID	GO:0044238	2.65e-23
NUM_ANNOTATIONS	: 104 of 140 genes (74.29%)
TOTAL_NUM_ANNOTATIONS	: 4188 of 12533 annotated genes (33.42%)
ANNOTATED_GENES	: CG10223, CG10231, CG1034, CG10377, CG10484, CG10498, CG10506, CG10719, CG11181, CG11276, CG11624, CG11798, CG11888, CG11901, CG11987, CG12052, CG12225, CG12306, CG1242, CG1263, CG1372, CG1391, CG14792, CG1490, CG14999, CG1658, CG17291, CG17369, CG1759, CG17743, CG17870, CG18069, CG18582, CG1873, CG1883, CG2168, CG2210, CG2238, CG2252, CG2263, CG2707, CG2827, CG2867, CG2922, CG2979, CG2985, CG32…
TERM	protein metabolic process
GOID	GO:0019538	6.19e-16
NUM_ANNOTATIONS	: 65 of 140 genes (46.43%)
TOTAL_NUM_ANNOTATIONS	: 2157 of 12533 annotated genes (17.21%)
ANNOTATED_GENES	: CG1034, CG10377, CG10484, CG10498, CG10506, CG10719, CG11181, CG11276, CG11624, CG11888, CG11901, CG12306, CG1242, CG1263, CG1372, CG1391, CG14792, CG1490, CG1658, CG17291, CG18069, CG18582, CG1873, CG1883, CG2168, CG2210, CG2238, CG2263, CG2922, CG32134, CG3724, CG3922, CG3991, CG4046, CG4236, CG4264, CG4268, CG4464, CG4651, CG5263, CG5358, CG5378, CG5394, CG5436, CG5650, CG5680, CG6025, CG614…
TERM	cellular component organization
GOID	GO:0016043	8.27e-16
NUM_ANNOTATIONS	: 60 of 140 genes (42.86%)
TOTAL_NUM_ANNOTATIONS	: 1866 of 12533 annotated genes (14.89%)
ANNOTATED_GENES	: CG10223, CG10377, CG10701, CG10719, CG10728, CG11181, CG11624, CG11987, CG12051, CG12052, CG12306, CG1242, CG13281, CG13387, CG1372, CG1453, CG14999, CG1658, CG17291, CG17870, CG18069, CG18582, CG2637, CG2707, CG2922, CG2979, CG2985, CG31196, CG32134, CG32491, CG3612, CG3991, CG4214, CG4236, CG4254, CG4264, CG4268, CG4799, CG5258, CG5358, CG5403, CG5499, CG5650, CG5680, CG6025, CG6146, CG6476, …
TERM	regulation of biological process
GOID	GO:0050789	4.1e-13
NUM_ANNOTATIONS	: 52 of 140 genes (37.14%)
TOTAL_NUM_ANNOTATIONS	: 1651 of 12533 annotated genes (13.17%)
ANNOTATED_GENES	: CG10223, CG1034, CG10377, CG10484, CG10498, CG10719, CG11181, CG11624, CG11798, CG11888, CG11987, CG12052, CG12225, CG12306, CG1242, CG13281, CG1633, CG1658, CG1759, CG17743, CG18069, CG18582, CG2252, CG2637, CG2922, CG31196, CG32134, CG32491, CG4147, CG4236, CG4254, CG4264, CG4268, CG5263, CG5358, CG5403, CG6476, CG6667, CG6779, CG7109, CG7269, CG7467, CG7558, CG7583, CG8385, CG8749, CG8759, C…
TERM	multicellular organismal development
GOID	GO:0007275
NUM_ANNOTATIONS	: 49 of 140 genes (35.00%)	0.0461
TOTAL_NUM_ANNOTATIONS	: 2152 of 12533 annotated genes (17.17%)
ANNOTATED_GENES	: CG1034, CG10377, CG10701, CG10719, CG10728, CG11181, CG11798, CG11901, CG11987, CG12052, CG12306, CG1242, CG13387, CG1391, CG1658, CG1759, CG17870, CG18069, CG18582, CG2210, CG2867, CG2922, CG30149, CG31196, CG32134, CG4236, CG4254, CG4264, CG4799, CG5358, CG5403, CG5436, CG5650, CG5680, CG6146, CG6667, CG6775, CG7109, CG7467, CG7558, CG7583, CG8308, CG8759, CG8781, CG8905, CG9401, CG9755, CG97…
TERM	nucleobase, nucleoside, nucleotide and nucleic acid metabolic process
GOID	GO:0006139	9.85e-11
NUM_ANNOTATIONS	: 47 of 140 genes (33.57%)
TOTAL_NUM_ANNOTATIONS	: 1600 of 12533 annotated genes (12.77%)
ANNOTATED_GENES	: CG10223, CG10231, CG1034, CG10377, CG10506, CG10719, CG11624, CG11798, CG11987, CG12052, CG12225, CG14999, CG1658, CG17369, CG1759, CG17743, CG2210, CG2252, CG2263, CG2707, CG2827, CG2867, CG3298, CG3612, CG3724, CG3762, CG4236, CG5258, CG5263, CG5371, CG5394, CG5403, CG6146, CG6476, CG6667, CG6779, CG7269, CG7467, CG7583, CG7610, CG8749, CG8781, CG8975, CG9020, CG9193, CG9755, CG9786
TERM	cell differentiation
GOID	GO:0030154	1.01e-14
NUM_ANNOTATIONS	: 46 of 140 genes (32.86%)
TOTAL_NUM_ANNOTATIONS	: 1188 of 12533 annotated genes (9.48%)
ANNOTATED_GENES	: CG10377, CG10701, CG10719, CG10728, CG11181, CG11798, CG11901, CG11987, CG12052, CG12306, CG1242, CG13281, CG1658, CG17870, CG18069, CG18582, CG2637, CG2922, CG31196, CG32134, CG32491, CG3612, CG4236, CG4254, CG4264, CG4799, CG5358, CG5371, CG5403, CG5650, CG5680, CG6354, CG6667, CG6775, CG6779, CG6875, CG7109, CG7467, CG7558, CG8759, CG8781, CG8975, CG9193, CG9401, CG9755, CG9786
TERM	biosynthetic process
GOID	GO:0009058	1.2e-14
NUM_ANNOTATIONS	: 45 of 140 genes (32.14%)
TOTAL_NUM_ANNOTATIONS	: 1143 of 12533 annotated genes (9.12%)
ANNOTATED_GENES	: CG1034, CG10377, CG10506, CG10719, CG11181, CG11276, CG11901, CG1263, CG1372, CG14792, CG14999, CG16784, CG17870, CG1873, CG1883, CG2168, CG2238, CG2263, CG2707, CG2867, CG2922, CG3922, CG4046, CG4236, CG4464, CG4651, CG5263, CG5371, CG5394, CG5680, CG6141, CG6146, CG6476, CG6779, CG6850, CG6904, CG7283, CG8251, CG8975, CG9020, CG9022, CG9193, CG9677, CG9755, CG9946
TERM	reproduction
GOID	GO:0000003	2.35e-15
NUM_ANNOTATIONS	: 41 of 140 genes (29.29%)
TOTAL_NUM_ANNOTATIONS	: 905 of 12533 annotated genes (7.22%)
ANNOTATED_GENES	: CG1034, CG10377, CG10701, CG10719, CG10728, CG11181, CG12306, CG1242, CG1372, CG1658, CG17870, CG18069, CG2168, CG2637, CG2707, CG2867, CG2922, CG2979, CG2985, CG31196, CG32491, CG3612, CG4236, CG4254, CG4799, CG5403, CG5650, CG5680, CG6146, CG6354, CG6476, CG6667, CG6875, CG7109, CG7558, CG8308, CG8759, CG8781, CG9193, CG9401, CG9755
TERM	anatomical structure morphogenesis
GOID	GO:0009653	2e-07
NUM_ANNOTATIONS	: 39 of 140 genes (27.86%)
TOTAL_NUM_ANNOTATIONS	: 1511 of 12533 annotated genes (12.06%)
ANNOTATED_GENES	: CG10377, CG10701, CG10728, CG11181, CG11798, CG11901, CG11987, CG12052, CG1242, CG1658, CG1759, CG17870, CG18069, CG18582, CG2637, CG2922, CG31196, CG32134, CG4236, CG4254, CG4264, CG4268, CG4799, CG5403, CG5650, CG5680, CG6667, CG6775, CG6875, CG7109, CG7467, CG7558, CG8385, CG8759, CG8781, CG9193, CG9401, CG9755, CG9786
TERM	cell cycle
GOID	GO:0007049	1.32e-17
NUM_ANNOTATIONS	: 39 of 140 genes (27.86%)
TOTAL_NUM_ANNOTATIONS	: 699 of 12533 annotated genes (5.58%)
ANNOTATED_GENES	: CG10223, CG10498, CG10719, CG10728, CG11181, CG11276, CG12306, CG1242, CG1263, CG1453, CG14792, CG14999, CG17291, CG17870, CG2168, CG2210, CG2238, CG2707, CG31196, CG32491, CG4046, CG4254, CG4268, CG4651, CG5650, CG6141, CG6875, CG7109, CG7269, CG7283, CG7558, CG8308, CG8749, CG8977, CG9193, CG9327, CG9755, CG9842, CG9946
TERM	translation
GOID	GO:0006412	4.47e-12
NUM_ANNOTATIONS	: 30 of 140 genes (21.43%)
TOTAL_NUM_ANNOTATIONS	: 616 of 12533 annotated genes (4.92%)
ANNOTATED_GENES	: CG1034, CG10377, CG10506, CG10719, CG11181, CG11276, CG11901, CG1263, CG1372, CG14792, CG1873, CG1883, CG2168, CG2238, CG2263, CG2922, CG3922, CG4046, CG4464, CG4651, CG5263, CG5394, CG6141, CG6476, CG6779, CG7283, CG9020, CG9677, CG9755, CG9946
TERM	transport
GOID	GO:0006810	0.000644
NUM_ANNOTATIONS	: 30 of 140 genes (21.43%)
TOTAL_NUM_ANNOTATIONS	: 1521 of 12533 annotated genes (12.14%)
ANNOTATED_GENES	: CG10719, CG11064, CG11624, CG12051, CG12306, CG13281, CG13387, CG1453, CG17291, CG17369, CG2637, CG3481, CG3612, CG3762, CG3929, CG4214, CG4264, CG4799, CG5650, CG6025, CG6806, CG7109, CG7269, CG7558, CG7610, CG8308, CG8385, CG8781, CG9401, CG9677
TERM	organelle organization
GOID	GO:0006996	5.77e-09
NUM_ANNOTATIONS	: 29 of 140 genes (20.71%)
TOTAL_NUM_ANNOTATIONS	: 781 of 12533 annotated genes (6.23%)
ANNOTATED_GENES	: CG10223, CG10701, CG11181, CG11624, CG12051, CG12306, CG1242, CG1453, CG14999, CG1658, CG17291, CG17870, CG18582, CG2707, CG31196, CG32491, CG4236, CG5258, CG5358, CG5499, CG5650, CG6146, CG6476, CG6875, CG7109, CG7558, CG7917, CG8308, CG9401
TERM	cell communication
GOID	GO:0007154	0.00163
NUM_ANNOTATIONS	: 25 of 140 genes (17.86%)
TOTAL_NUM_ANNOTATIONS	: 1258 of 12533 annotated genes (10.04%)
ANNOTATED_GENES	: CG10231, CG10498, CG10701, CG11064, CG11987, CG1242, CG17870, CG18069, CG18582, CG31196, CG32134, CG3929, CG4214, CG4264, CG5371, CG5680, CG6025, CG6667, CG7467, CG7583, CG8385, CG8975, CG9401, CG9755, CG9786
TERM	protein modification process
GOID	GO:0006464	3.38e-06
NUM_ANNOTATIONS	: 23 of 140 genes (16.43%)
TOTAL_NUM_ANNOTATIONS	: 722 of 12533 annotated genes (5.76%)
ANNOTATED_GENES	: CG10498, CG11624, CG12306, CG1490, CG1658, CG17291, CG18069, CG18582, CG2210, CG32134, CG3724, CG4236, CG4268, CG5358, CG5650, CG5680, CG6025, CG6476, CG6850, CG7109, CG8385, CG9022, CG9842
TERM	signal transduction
GOID	GO:0007165	0.00611
NUM_ANNOTATIONS	: 20 of 140 genes (14.29%)
TOTAL_NUM_ANNOTATIONS	: 1044 of 12533 annotated genes (8.33%)
ANNOTATED_GENES	: CG10231, CG10498, CG10701, CG11064, CG11987, CG1242, CG17870, CG18582, CG31196, CG32134, CG3929, CG5371, CG5680, CG6025, CG6667, CG7467, CG7583, CG8385, CG8975, CG9786
TERM	transcription
GOID	GO:0006350	0.00224
NUM_ANNOTATIONS	: 19 of 140 genes (13.57%)
TOTAL_NUM_ANNOTATIONS	: 875 of 12533 annotated genes (6.98%)
ANNOTATED_GENES	: CG10223, CG1034, CG10719, CG11624, CG11798, CG11987, CG12052, CG12225, CG1759, CG17743, CG2252, CG4236, CG5403, CG6476, CG6667, CG7467, CG7583, CG9755, CG9786
TERM	embryonic development
GOID	GO:0009790	8.3e-06
NUM_ANNOTATIONS	: 19 of 140 genes (13.57%)
TOTAL_NUM_ANNOTATIONS	: 550 of 12533 annotated genes (4.39%)
ANNOTATED_GENES	: CG1034, CG10728, CG11798, CG1242, CG1658, CG1759, CG17870, CG2867, CG4264, CG5403, CG5680, CG6146, CG6667, CG7467, CG7558, CG7583, CG8308, CG9755, CG9786
TERM	catabolic process
GOID	GO:0009056	8.92e-05
NUM_ANNOTATIONS	: 14 of 140 genes (10.00%)
TOTAL_NUM_ANNOTATIONS	: 391 of 12533 annotated genes (3.12%)
ANNOTATED_GENES	: CG10484, CG11624, CG11888, CG1490, CG17246, CG2827, CG3724, CG5263, CG5320, CG7254, CG8251, CG8893, CG9327, CG9755
TERM	behavior
GOID	GO:0007610	0.00173
NUM_ANNOTATIONS	: 13 of 140 genes (9.29%)
TOTAL_NUM_ANNOTATIONS	: 477 of 12533 annotated genes (3.81%)
ANNOTATED_GENES	: CG10701, CG1242, CG1391, CG17870, CG18069, CG2922, CG31196, CG32575, CG3481, CG4799, CG5403, CG5650, CG9755
TERM	response to stress
GOID	GO:0006950	0.0026
NUM_ANNOTATIONS	: 12 of 140 genes (8.57%)
TOTAL_NUM_ANNOTATIONS	: 442 of 12533 annotated genes (3.53%)
ANNOTATED_GENES	: CG11624, CG1242, CG14999, CG31196, CG32575, CG4147, CG4236, CG5436, CG5680, CG6667, CG6779, CG9193
TERM	cytoplasm organization
GOID	GO:0007028	1.33e-09
NUM_ANNOTATIONS	: 11 of 140 genes (7.86%)
TOTAL_NUM_ANNOTATIONS	: 81 of 12533 annotated genes (0.65%)
ANNOTATED_GENES	: CG10377, CG10701, CG10728, CG11181, CG1242, CG1372, CG2979, CG2985, CG8759, CG8781, CG9401
TERM	DNA metabolic process
GOID	GO:0006259	0.000209
NUM_ANNOTATIONS	: 10 of 140 genes (7.14%)
TOTAL_NUM_ANNOTATIONS	: 231 of 12533 annotated genes (1.84%)
ANNOTATED_GENES	: CG10223, CG14999, CG2707, CG4236, CG5371, CG6146, CG6476, CG6779, CG8975, CG9193
TERM	response to abiotic stimulus
GOID	GO:0009628	0.000668
NUM_ANNOTATIONS	: 9 of 140 genes (6.43%)
TOTAL_NUM_ANNOTATIONS	: 222 of 12533 annotated genes (1.77%)
ANNOTATED_GENES	: CG11624, CG1242, CG1391, CG31196, CG32575, CG4147, CG4799, CG5436, CG5650
TERM	carbohydrate metabolic process
GOID	GO:0005975	0.0165
NUM_ANNOTATIONS	: 9 of 140 genes (6.43%)
TOTAL_NUM_ANNOTATIONS	: 380 of 12533 annotated genes (3.03%)
ANNOTATED_GENES	: CG2827, CG3724, CG5680, CG6850, CG6904, CG7254, CG8251, CG8893, CG9022
TERM	death
GOID	GO:0016265	0.00188
NUM_ANNOTATIONS	: 8 of 140 genes (5.71%)
TOTAL_NUM_ANNOTATIONS	: 210 of 12533 annotated genes (1.68%)
ANNOTATED_GENES	: CG11901, CG13281, CG1658, CG32491, CG5358, CG5371, CG6779, CG8975
TERM	generation of precursor metabolites and energy
GOID	GO:0006091	0.000576
NUM_ANNOTATIONS	: 8 of 140 genes (5.71%)
TOTAL_NUM_ANNOTATIONS	: 173 of 12533 annotated genes (1.38%)
ANNOTATED_GENES	: CG17246, CG3612, CG5680, CG6904, CG7254, CG7610, CG8251, CG8893
TERM	cell proliferation
GOID	GO:0008283	0.00035
NUM_ANNOTATIONS	: 8 of 140 genes (5.71%)
TOTAL_NUM_ANNOTATIONS	: 160 of 12533 annotated genes (1.28%)
ANNOTATED_GENES	: CG10719, CG12306, CG13281, CG17870, CG4799, CG6146, CG6667, CG9327
TERM	cell death
GOID	GO:0008219	0.00183
NUM_ANNOTATIONS	: 8 of 140 genes (5.71%)
TOTAL_NUM_ANNOTATIONS	: 209 of 12533 annotated genes (1.67%)
ANNOTATED_GENES	: CG11901, CG13281, CG1658, CG32491, CG5358, CG5371, CG6779, CG8975
TERM	cytoskeleton organization
GOID	GO:0007010	0.000772
NUM_ANNOTATIONS	: 7 of 140 genes (5.00%)
TOTAL_NUM_ANNOTATIONS	: 139 of 12533 annotated genes (1.11%)
ANNOTATED_GENES	: CG10701, CG12051, CG17870, CG18582, CG31196, CG7558, CG9401
TERM	cell-cell signaling
GOID	GO:0007267	0.011
NUM_ANNOTATIONS	: 7 of 140 genes (5.00%)
TOTAL_NUM_ANNOTATIONS	: 233 of 12533 annotated genes (1.86%)
ANNOTATED_GENES	: CG18069, CG4214, CG4264, CG6025, CG8385, CG9401, CG9755
TERM	protein transport
GOID	GO:0015031	0.0399
NUM_ANNOTATIONS	: 6 of 140 genes (4.29%)
TOTAL_NUM_ANNOTATIONS	: 251 of 12533 annotated genes (2.00%)
ANNOTATED_GENES	: CG13281, CG13387, CG2637, CG3481, CG4214, CG4799
TERM	cellular amino acid and derivative metabolic process
GOID	GO:0006519	0.0201
NUM_ANNOTATIONS	: 6 of 140 genes (4.29%)
TOTAL_NUM_ANNOTATIONS	: 207 of 12533 annotated genes (1.65%)
ANNOTATED_GENES	: CG10506, CG17870, CG2263, CG5320, CG5394, CG9020
TERM	regulation of gene expression, epigenetic
GOID	GO:0040029	0.00661
NUM_ANNOTATIONS	: 6 of 140 genes (4.29%)
TOTAL_NUM_ANNOTATIONS	: 158 of 12533 annotated genes (1.26%)
ANNOTATED_GENES	: CG10223, CG17743, CG4147, CG4236, CG4264, CG6476
TERM	cell recognition
GOID	GO:0008037	0.00239
NUM_ANNOTATIONS	: 4 of 140 genes (2.86%)
TOTAL_NUM_ANNOTATIONS	: 52 of 12533 annotated genes (0.41%)
ANNOTATED_GENES	: CG12052, CG2922, CG4264, CG7558
TERM	ion transport
GOID	GO:0006811	0.192
NUM_ANNOTATIONS	: 4 of 140 genes (2.86%)
TOTAL_NUM_ANNOTATIONS	: 312 of 12533 annotated genes (2.49%)
ANNOTATED_GENES	: CG17369, CG3612, CG3762, CG7610
TERM	response to biotic stimulus
GOID	GO:0009607	0.137
NUM_ANNOTATIONS	: 3 of 140 genes (2.14%)
TOTAL_NUM_ANNOTATIONS	: 142 of 12533 annotated genes (1.13%)
ANNOTATED_GENES	: CG12052, CG5680, CG9193
TERM	response to external stimulus
GOID	GO:0009605	0.194
NUM_ANNOTATIONS	: 3 of 140 genes (2.14%)
TOTAL_NUM_ANNOTATIONS	: 191 of 12533 annotated genes (1.52%)
ANNOTATED_GENES	: CG31196, CG4799, CG5680
TERM	response to endogenous stimulus
GOID	GO:0009719	0.0268
NUM_ANNOTATIONS	: 2 of 140 genes (1.43%)
TOTAL_NUM_ANNOTATIONS	: 24 of 12533 annotated genes (0.19%)
ANNOTATED_GENES	: CG30149, CG5358
TERM	lipid metabolic process
GOID	GO:0006629	0.202
NUM_ANNOTATIONS	: 2 of 140 genes (1.43%)
TOTAL_NUM_ANNOTATIONS	: 295 of 12533 annotated genes (2.35%)
ANNOTATED_GENES	: CG2979, CG2985
TERM	cellular homeostasis
GOID	GO:0019725	0.217
NUM_ANNOTATIONS	: 2 of 140 genes (1.43%)
TOTAL_NUM_ANNOTATIONS	: 106 of 12533 annotated genes (0.85%)
ANNOTATED_GENES	: CG10701, CG1633
TERM	growth
GOID	GO:0040007	0.272
NUM_ANNOTATIONS	: 2 of 140 genes (1.43%)
TOTAL_NUM_ANNOTATIONS	: 164 of 12533 annotated genes (1.31%)
ANNOTATED_GENES	: CG3612, CG9755
# The input list contains 142 genes, there was 1 identifier found to be ambiguous (CG9126) and 1 to be unannotated (CG2227)
