# Supplementary material for: Genetic and Proteomic Evidence for Roles of Drosophila SUMO in Cell Cycle Control, Ras Signaling, and Early Pattern Formation
Source: PLoS One. 2009 Jun 16;4(6):e5905. doi: 10.1371/journal.pone.0005905 (PMC2692000; doi:10.1371/journal.pone.0005905)
Supplement: Table S5 — GO categories of SUMO conjugates identified in two-step purification - cellular component ontology (0.03 MB XLS) [file pone.0005905.s005.xls]

## Sheet: Table S5
Table S5. GO categories of SUMO conjugates identified in two-step purification - cellular component ontology.
GO slim terms from the cell component ontology.		HypGeoM
TERM	cell
GOID	GO:0005623	2.28e-29
NUM_ANNOTATIONS	: 129 of 140 genes (92.14%)
TOTAL_NUM_ANNOTATIONS	: 6020 of 12533 annotated genes (48.03%)
ANNOTATED_GENES	: CG10223, CG1034, CG10377, CG10484, CG10506, CG10701, CG10719, CG10728, CG11064, CG11181, CG11276, CG11624, CG11798, CG11888, CG11901, CG11987, CG12051, CG12052, CG12225, CG12306, CG1242, CG1263, CG13281, CG13387, CG1372, CG1391, CG14206, CG1453, CG14792, CG1490, CG14999, CG1633, CG1658, CG17246, CG17291, CG17369, CG1759, CG17743, CG17870, CG18069, CG18582, CG1873, CG1883, CG2168, CG2210, CG2238…
TERM	intracellular
GOID	GO:0005622	7.63e-42
NUM_ANNOTATIONS	: 127 of 140 genes (90.71%)
TOTAL_NUM_ANNOTATIONS	: 4541 of 12533 annotated genes (36.23%)
ANNOTATED_GENES	: CG10223, CG1034, CG10377, CG10484, CG10506, CG10701, CG10719, CG10728, CG11064, CG11181, CG11276, CG11624, CG11798, CG11888, CG11901, CG11987, CG12051, CG12052, CG12225, CG12306, CG1242, CG1263, CG13281, CG13387, CG1372, CG1391, CG14206, CG1453, CG14792, CG1490, CG14999, CG1633, CG1658, CG17246, CG17291, CG17369, CG1759, CG17743, CG17870, CG18069, CG1873, CG1883, CG2168, CG2210, CG2238, CG2263,…
TERM	cytoplasm
GOID	GO:0005737	3.78e-30
NUM_ANNOTATIONS	: 85 of 140 genes (60.71%)
TOTAL_NUM_ANNOTATIONS	: 2219 of 12533 annotated genes (17.71%)
ANNOTATED_GENES	: CG10223, CG10506, CG10701, CG10719, CG10728, CG11064, CG11181, CG11276, CG11624, CG11901, CG12306, CG1242, CG1263, CG13281, CG13387, CG1372, CG1391, CG14206, CG14792, CG1633, CG1658, CG17246, CG17369, CG1759, CG1873, CG1883, CG2168, CG2238, CG2263, CG2637, CG2707, CG2827, CG2922, CG2979, CG2985, CG30149, CG31196, CG3298, CG3481, CG3612, CG3762, CG3922, CG3929, CG3991, CG4046, CG4147, CG4214, CG…
TERM	organelle
GOID	GO:0043226	5.42e-16
NUM_ANNOTATIONS	: 81 of 140 genes (57.86%)
TOTAL_NUM_ANNOTATIONS	: 3233 of 12533 annotated genes (25.80%)
ANNOTATED_GENES	: CG10223, CG1034, CG10377, CG10701, CG10728, CG11181, CG11276, CG11624, CG11798, CG11987, CG12051, CG12052, CG12225, CG12306, CG1242, CG1263, CG13281, CG13387, CG1372, CG14206, CG1453, CG14792, CG1490, CG14999, CG1658, CG17246, CG17369, CG1759, CG17743, CG17870, CG1883, CG2168, CG2210, CG2637, CG2707, CG30149, CG31196, CG32491, CG32575, CG3298, CG3612, CG3762, CG3922, CG4046, CG4147, CG4214, CG4…
TERM	nucleus
GOID	GO:0005634	1.36e-09
NUM_ANNOTATIONS	: 47 of 140 genes (33.57%)
TOTAL_NUM_ANNOTATIONS	: 1731 of 12533 annotated genes (13.81%)
ANNOTATED_GENES	: CG10223, CG1034, CG10377, CG11181, CG11624, CG11798, CG11987, CG12052, CG12225, CG13281, CG13387, CG1490, CG14999, CG1658, CG1759, CG17743, CG17870, CG2637, CG2707, CG30149, CG31196, CG32491, CG32575, CG3298, CG4236, CG4264, CG4268, CG4799, CG5258, CG5358, CG5403, CG5499, CG5680, CG6146, CG6476, CG6667, CG6779, CG6850, CG7269, CG7467, CG7583, CG7917, CG8599, CG8749, CG8781, CG9401, CG9786
TERM	protein complex
GOID	GO:0043234	1.86e-13
NUM_ANNOTATIONS	: 47 of 140 genes (33.57%)
TOTAL_NUM_ANNOTATIONS	: 1340 of 12533 annotated genes (10.69%)
ANNOTATED_GENES	: CG10223, CG10484, CG11888, CG11901, CG11987, CG12225, CG12306, CG13281, CG13387, CG1453, CG14999, CG17246, CG17291, CG17369, CG17743, CG18069, CG1873, CG2263, CG2637, CG3612, CG3762, CG4236, CG4799, CG5358, CG5371, CG5378, CG5394, CG5650, CG5680, CG6476, CG6806, CG6875, CG7109, CG7254, CG7467, CG7558, CG7610, CG7770, CG8308, CG8759, CG8975, CG8977, CG9193, CG9327, CG9677, CG9842, CG9946
TERM	lipid particle
GOID	GO:0005811	7.53e-23
NUM_ANNOTATIONS	: 30 of 140 genes (21.43%)
TOTAL_NUM_ANNOTATIONS	: 250 of 12533 annotated genes (1.99%)
ANNOTATED_GENES	: CG11064, CG11276, CG11901, CG1242, CG14792, CG1873, CG1883, CG2168, CG2238, CG2637, CG2979, CG2985, CG3481, CG3612, CG3922, CG4046, CG4147, CG4264, CG4464, CG4651, CG4799, CG5436, CG5499, CG6779, CG6806, CG7283, CG7610, CG8251, CG8893, CG9022
TERM	cytosol
GOID	GO:0005829	7.39e-10
NUM_ANNOTATIONS	: 22 of 140 genes (15.71%)
TOTAL_NUM_ANNOTATIONS	: 410 of 12533 annotated genes (3.27%)
ANNOTATED_GENES	: CG11276, CG11901, CG1263, CG14206, CG14792, CG1633, CG1883, CG2168, CG2238, CG3922, CG4046, CG4464, CG4651, CG6141, CG6476, CG6779, CG7283, CG7415, CG7770, CG8977, CG9677, CG9946
TERM	ribosome
GOID	GO:0005840	5.83e-08
NUM_ANNOTATIONS	: 14 of 140 genes (10.00%)
TOTAL_NUM_ANNOTATIONS	: 205 of 12533 annotated genes (1.64%)
ANNOTATED_GENES	: CG11276, CG1263, CG1372, CG14206, CG14792, CG1883, CG2168, CG3922, CG4046, CG4464, CG4651, CG6141, CG6779, CG7283
TERM	chromosome
GOID	GO:0005694	0.000454
NUM_ANNOTATIONS	: 12 of 140 genes (8.57%)
TOTAL_NUM_ANNOTATIONS	: 355 of 12533 annotated genes (2.83%)
ANNOTATED_GENES	: CG10223, CG12225, CG12306, CG14999, CG17743, CG31196, CG32491, CG4236, CG5499, CG6146, CG6476, CG8599
TERM	cytoskeleton
GOID	GO:0005856	0.00218
NUM_ANNOTATIONS	: 10 of 140 genes (7.14%)
TOTAL_NUM_ANNOTATIONS	: 319 of 12533 annotated genes (2.55%)
ANNOTATED_GENES	: CG10701, CG12051, CG12306, CG1242, CG1453, CG2210, CG4799, CG6875, CG7558, CG8308
TERM	mitochondrion
GOID	GO:0005739	0.105
NUM_ANNOTATIONS	: 8 of 140 genes (5.71%)
TOTAL_NUM_ANNOTATIONS	: 535 of 12533 annotated genes (4.27%)
ANNOTATED_GENES	: CG17246, CG3298, CG3612, CG4264, CG5320, CG5436, CG7610, CG8905
TERM	nuclear envelope
GOID	GO:0005635	1.5e-05
NUM_ANNOTATIONS	: 7 of 140 genes (5.00%)
TOTAL_NUM_ANNOTATIONS	: 73 of 12533 annotated genes (0.58%)
ANNOTATED_GENES	: CG11181, CG13281, CG13387, CG2637, CG2707, CG4799, CG6850
TERM	nucleoplasm
GOID	GO:0005654	0.023
NUM_ANNOTATIONS	: 7 of 140 genes (5.00%)
TOTAL_NUM_ANNOTATIONS	: 276 of 12533 annotated genes (2.20%)
ANNOTATED_GENES	: CG10223, CG10377, CG17743, CG2707, CG4236, CG5358, CG7467
TERM	plasma membrane
GOID	GO:0005886	0.161
NUM_ANNOTATIONS	: 6 of 140 genes (4.29%)
TOTAL_NUM_ANNOTATIONS	: 583 of 12533 annotated genes (4.65%)
ANNOTATED_GENES	: CG10701, CG11181, CG18582, CG32134, CG32491, CG4214
TERM	endoplasmic reticulum
GOID	GO:0005783	0.0357
NUM_ANNOTATIONS	: 5 of 140 genes (3.57%)
TOTAL_NUM_ANNOTATIONS	: 180 of 12533 annotated genes (1.44%)
ANNOTATED_GENES	: CG1658, CG4147, CG4214, CG6850, CG9022
TERM	extracellular region
GOID	GO:0005576	0.169
NUM_ANNOTATIONS	: 4 of 140 genes (2.86%)
TOTAL_NUM_ANNOTATIONS	: 467 of 12533 annotated genes (3.73%)
ANNOTATED_GENES	: CG11064, CG17870, CG31196, CG6806
TERM	nucleolus
GOID	GO:0005730	0.067
NUM_ANNOTATIONS	: 3 of 140 genes (2.14%)
TOTAL_NUM_ANNOTATIONS	: 94 of 12533 annotated genes (0.75%)
ANNOTATED_GENES	: CG5258, CG6146, CG7917
TERM	microtubule organizing center
GOID	GO:0005815	0.0159
NUM_ANNOTATIONS	: 3 of 140 genes (2.14%)
TOTAL_NUM_ANNOTATIONS	: 50 of 12533 annotated genes (0.40%)
ANNOTATED_GENES	: CG12306, CG1242, CG6875
TERM	vacuole
GOID	GO:0005773	0.11
NUM_ANNOTATIONS	: 2 of 140 genes (1.43%)
TOTAL_NUM_ANNOTATIONS	: 58 of 12533 annotated genes (0.46%)
ANNOTATED_GENES	: CG17369, CG3762
TERM	extracellular space
GOID	GO:0005615	0.317
NUM_ANNOTATIONS	: 1 of 140 genes (0.71%)
TOTAL_NUM_ANNOTATIONS	: 48 of 12533 annotated genes (0.38%)
ANNOTATED_GENES	: CG6806
TERM	cytoplasmic membrane-bounded vesicle
GOID	GO:0016023	0.368
NUM_ANNOTATIONS	: 1 of 140 genes (0.71%)
TOTAL_NUM_ANNOTATIONS	: 101 of 12533 annotated genes (0.81%)
ANNOTATED_GENES	: CG1372
TERM	nuclear chromosome
GOID	GO:0000228	0.345
NUM_ANNOTATIONS	: 1 of 140 genes (0.71%)
TOTAL_NUM_ANNOTATIONS	: 59 of 12533 annotated genes (0.47%)
ANNOTATED_GENES	: CG17743
TERM	Golgi apparatus
GOID	GO:0005794	0.348
NUM_ANNOTATIONS	: 1 of 140 genes (0.71%)
TOTAL_NUM_ANNOTATIONS	: 125 of 12533 annotated genes (1.00%)
ANNOTATED_GENES	: CG4214
# The input list contains 142 genes, there was 1 identifier found to be ambiguous (CG9126) and 1 to be unannotated (CG2227)
